# Supplementary material for: Light-induced MOF synthesis enabling composite photothermal materials
Source: Nat Commun. 2024 Feb 7;15:1154. doi: 10.1038/s41467-024-45333-9 (PMC10850081; doi:10.1038/s41467-024-45333-9)
Supplement: Supplementary file 7 — Source data [file 41467_2024_45333_MOESM7_ESM.xlsx]

## Sheet: Fig. 1
Fig. 1b							Fig. 1c							Fig. 1e							Fig. 1f							Fig. 1g
Time (min)	Temperture (°C)						Time (min)	Mass (mg)						Time (min)	Mass (mg)						2θ (degrees)	Intensity (a.u.)						60 °C		80 °C		100 °C		120 °C
	0.5OD	0.75OD	1OD	2OD				0.5 OD	0.75 OD	1 OD	2 OD				60 °C	80 °C	100 °C	120 °C				60 °C	80 °C	100 °C	120 °C			Relative pressure (P/P0)	Volume adsobed (cm3/gr)	Relative pressure (P/P0)	Volume adsobed (cm3/gr)	Relative pressure (P/P0)	Volume adsobed (cm3/gr)	Relative pressure (P/P0)	Volume adsobed (cm3/gr)
0	28.97	29.93	23.63	31.99			0	0	0	0	0			0	0	0	0	0			4.02061	0.164932	1.24047	2.15147	3.32465			0.00196245	1.56499	0.000743448	3.5376	0.00123799	3.29521	0.000764345	0.84649
0.00467377	29.45	30.41	24.23	32.65			3	0	0	0	0			5	0	0	3.2	27.8			4.05403	0.1644	1.23595	2.15549	3.3337			0.00262207	6.60901	0.000897129	9.80165	0.00163842	10.0528	0.00197903	119.797
0.00934754	29.77	30.75	24.41	33.05			4.5	0	0	0	5.1			15	0	1.3	27.7	27.3			4.08746	0.163071	1.23682	2.14937	3.31861			0.00339083	45.5754	0.00100905	52.7003	0.00201143	51.5086	0.00315831	126.038
0.0140213	29.89	30.93	24.67	33.45			5	0	0	0	6.8			30	0	26.5	25.5	29.6			4.12088	0.161343	1.235	2.15032	3.32934			0.00513364	151.027	0.00161335	162.364	0.00306209	162.319	0.0055463	134.285
0.0186951	29.99	31.09	24.81	33.67			6	0	0	-	-			45	0.6	29.6	25.8	26.4			4.1543	0.163292	1.23682	2.15133	3.32071			0.0125943	271.129	0.0118724	281.71	0.0138186	274.474	0.00769305	142.285
0.0233689	30.21	31.23	25.01	33.83			7	0	0	5.7	-			60	10.7	28.4	27.3	25.4			4.18772	0.161565	1.23537	2.15025	3.31844			0.0228226	314.616	0.0238116	319.869	0.0253347	309.241	0.0148483	150.324
0.0280426	30.27	31.39	25.11	34.17			10	0	5.8	7	6.5			90	28.4	27.8	30.7	26.6			4.22115	0.162185	1.2334	2.15179	3.31702			0.0284638	327.192	0.0295239	333.164	0.029244	318.003	0.0216211	157.638
0.0327164	30.49	31.57	25.37	34.33			13	0	6.9	-	-										4.25457	0.154432	1.22662	2.15266	3.32498			0.0314235	331.439	0.0320808	338.533	0.0316229	322.335	0.0288744	162.79
0.0373902	30.53	31.67	25.55	34.71			15	5	6.8	6.8	6.4										4.28799	0.155318	1.2272	2.1513	3.32205			0.0353017	336.318	0.0360007	345.345	0.0352733	328.035	0.0391383	166.947
0.0420639	30.65	31.93	25.67	35.13			20	6.5	6.8	7.1	6.3										4.32141	0.157976	1.22837	2.15203	3.30981			0.0402443	342.676	0.0401604	352.953	0.0394727	334.593	0.0455731	169.977
0.0467377	30.97	32.13	25.81	35.47			30	6.2	6.6	6.8	6.4										4.35484	0.151464	1.2315	2.15402	3.31208			0.0448031	347.801	0.0453255	361.04	0.0443979	341.12	0.0498706	172.325
0.0514115	31.11	32.23	26.05	35.51																	4.38826	0.150268	1.2213	2.1506	3.30319			0.0487331	352.044	0.0490194	366.215	0.0485398	346.06	0.0594153	173.408
0.0560852	31.33	32.35	26.25	35.81																	4.42168	0.146901	1.22254	2.147	3.31903			0.0534195	355.999	0.054632	372.79	0.0535601	350.698	0.0685186	175.4
0.060759	31.57	32.65	26.51	36.39																	4.4551	0.146059	1.22152	2.14445	3.3171			0.0602925	361.327	0.0619372	379.846	0.0612973	356.65	0.086492	178.023
0.0654328	31.67	32.67	26.63	36.73																	4.48853	0.141053	1.22254	2.15284	3.30143			0.0662517	365.489	0.0666818	383.8	0.0654921	359.741	0.0914766	179.57
0.0701066	31.59	32.97	26.77	37.21																	4.52195	0.143047	1.22516	2.15207	3.30856			0.0703137	367.928	0.0714912	387.185	0.0702752	362.213	0.0990915	181.508
0.0747803	31.81	33.15	26.97	37.59																	4.55537	0.149471	1.21722	2.1507	3.3078			0.0769561	371.489	0.0796436	392.017	0.0766992	365.374	0.113924	183.007
0.0794541	31.95	33.29	27.13	37.85																	4.58879	0.143977	1.21846	2.15098	3.30713			0.0828173	374.033	0.0840182	394.292	0.083631	367.993	0.118472	183.864
0.0841279	31.97	33.43	27.31	38.29																	4.62222	0.152217	1.2092	2.14777	3.30981			0.0884561	376.189	0.088459	396.253	0.0899481	370.076	0.135438	185.505
0.0888016	32.13	33.59	27.61	38.51																	4.65564	0.145616	1.21262	2.14819	3.31157			0.0925931	378.043	0.094687	398.513	0.0950233	371.617	0.14545	186.846
0.0934754	32.33	33.73	27.69	38.91																	4.68906	0.141275	1.21131	2.14721	3.30914			0.0994043	380.036	0.100191	400.401	0.100123	373.051	0.149157	187.414
0.0981492	32.43	33.87	27.89	39.01																	4.72248	0.143091	1.21474	2.14483	3.30118			0.144028	390.821	0.147464	410.475	0.143186	381.318	0.15671	188.045
0.102823	32.63	34.03	28.01	39.35																	4.75591	0.140212	1.21007	2.14574	3.30319			0.194818	399.097	0.199921	416.818	0.195912	387.61	0.17589	189.582
0.107497	32.87	34.15	28.29	39.77																	4.78933	0.142693	1.20687	2.14955	3.30638			0.245123	404.754	0.247238	420.599	0.247279	391.565	0.180706	190.535
0.11217	33.11	34.31	28.49	40.13																	4.82275	0.138307	1.2076	2.14944	3.30755			0.291851	408.941	0.292795	423.612	0.291738	394.617	0.197758	191.804
0.116844	33.37	34.37	28.65	40.59																	4.85617	0.142914	1.21015	2.14955	3.29515			0.348172	413.246	0.351768	426.49	0.34928	397.556	0.204166	192.316
0.121518	33.33	34.59	28.91	40.77																	4.8896	0.139193	1.20351	2.14784	3.29942			0.397437	416.622	0.398281	428.612	0.397326	400.065	0.204647	192.275
0.126192	33.59	34.73	29.07	40.99																	4.92302	0.137066	1.20665	2.1464	3.30219			0.443086	419.15	0.44723	430.488	0.441337	401.701	0.223789	193.713
0.130866	33.71	35.03	29.25	41.25																	4.95644	0.136136	1.20329	2.14941	3.3016			0.494867	422.183	0.498617	432.555	0.493655	403.829	0.232777	194.481
0.135539	33.85	35.11	29.53	41.67																	4.98986	0.134851	1.19644	2.14857	3.30805			0.543774	425.415	0.545167	434.001	0.539298	405.607	0.246391	196.324
0.140213	34.07	35.27	29.71	42.31																	5.02329	0.132193	1.19652	2.14588	3.30168			0.594534	428.583	0.595914	436.236	0.594668	407.96	0.260795	197.143
0.144887	34.25	35.41	29.95	42.49																	5.05671	0.136579	1.20964	2.14717	3.31057			0.646668	431.586	0.64794	437.741	0.647649	409.871	0.270074	197.8
0.149561	34.47	35.51	30.15	42.71																	5.09013	0.12732	1.1987	2.14703	3.30453			0.695615	434.509	0.696636	439.59	0.695376	412.084	0.291958	199.446
0.154234	34.55	35.67	30.31	43.01																	5.12355	0.129137	1.19353	2.1434	3.314			0.746389	438.896	0.745489	441.74	0.745549	414.423	0.292175	199.458
0.158908	34.83	35.81	30.65	43.27																	5.15698	0.123732	1.19885	2.14588	3.30562			0.79211	443.096	0.791513	443.152	0.789905	416.437	0.29828	199.888
0.163582	35.03	35.89	30.77	43.67																	5.1904	0.129978	1.20329	2.14595	3.30462			0.843165	448.534	0.845255	446.015	0.841717	419.431	0.314854	201.011
0.168256	35.29	36.11	31.01	44.07																	5.22382	0.130953	1.19907	2.14717	3.31459			0.891472	456.111	0.896983	449.256	0.893137	424.014	0.319727	201.308
0.17293	35.25	36.21	31.19	44.47																	5.25725	0.125548	1.20009	2.15011	3.31367			0.937973	466.291	0.946116	454.23	0.943792	430.548	0.337423	202.533
0.177603	35.39	36.33	31.35	44.73																	5.29067	0.125725	1.19622	2.14812	3.30428			0.98624	493.455	0.992174	467.18	0.988679	446.151	0.347537	203.326
0.182277	35.55	36.51	31.57	45.05																	5.32409	0.125282	1.19192	2.14661	3.30361			0.954439	481.865	0.95272	457.44	0.955728	436.013	0.351335	203.394
0.186951	35.61	36.53	31.85	45.29																	5.35751	0.12639	1.19382	2.14728	3.31191			0.906341	462.565	0.899491	450.25	0.900256	426.061	0.359674	204.173
0.191625	35.83	36.69	32.03	45.83																	5.39094	0.127497	1.19258	2.1527	3.31417			0.857648	452.112	0.85169	446.817	0.855617	421.05	0.377975	205.325
0.196298	36.11	36.87	32.27	46.19																	5.42436	0.126922	1.18347	2.14969	3.30696			0.805444	445.08	0.802586	444.26	0.804688	417.947	0.383644	205.654
0.200972	36.31	36.95	32.43	46.67																	5.45778	0.12546	1.19273	2.14738	3.31249			0.755674	440.515	0.751405	442.38	0.751415	415.386	0.394879	206.218
0.205646	36.41	37.09	32.57	47.03																	5.4912	0.123953	1.18587	2.14672	3.31987			0.704475	436.306	0.698418	440.446	0.704798	413.387	0.404197	206.903
0.21032	36.79	37.33	32.85	47.29																	5.52463	0.120631	1.19025	2.14815	3.31166			0.653284	433.032	0.6505	438.72	0.65226	411.031	0.406862	207.14
0.214993	36.91	37.51	33.19	47.63																	5.55805	0.12351	1.18463	2.15158	3.30546			0.609438	430.396	0.602417	436.884	0.607349	409.056	0.428515	208.549
0.219667	36.77	37.81	33.29	47.93																	5.59147	0.122713	1.1799	2.15133	3.3197			0.555286	426.799	0.550211	435.033	0.553272	407.088	0.435638	209.18
0.224341	36.73	37.89	33.53	48.13																	5.62489	0.117796	1.18267	2.15193	3.31308			0.506452	423.71	0.501334	433.167	0.505832	405.168	0.445427	209.634
0.229015	36.89	37.73	33.79	48.45																	5.65832	0.122491	1.18325	2.14927	3.314			0.455928	420.601	0.452699	431.331	0.455146	402.78	0.45007	209.576
0.233689	37.03	37.83	33.99	48.83																	5.69174	0.121295	1.18456	2.1457	3.32682			0.407796	417.526	0.405193	429.319	0.408052	401.066	0.467022	211.134
0.238362	37.13	37.91	34.17	48.87																	5.72516	0.121473	1.18966	2.14399	3.31585			0.355351	414.04	0.35275	427.041	0.35551	398.249	0.472599	211.296
0.243036	37.35	37.85	34.49	49.23																	5.75858	0.117441	1.18274	2.15035	3.31618			0.307297	410.477	0.301832	424.604	0.306334	395.843	0.495391	212.713
0.24771	37.65	38.05	34.71	49.47																	5.79201	0.119036	1.1874	2.14927	3.31275			0.254734	406.157	0.253417	421.25	0.255378	392.437	0.51614	213.564
0.252384	37.81	38.27	34.91	49.75																	5.82543	0.116156	1.17596	2.14521	3.32104			0.208014	401.175	0.201866	417.188	0.207013	388.612	0.523995	213.962
0.257057	37.97	38.41	35.25	50.01																	5.85885	0.116644	1.17902	2.14923	3.32029			0.159431	394.497	0.154894	412.033	0.159094	383.8	0.538505	215.187
0.261731	37.91	38.51	35.39	50.23																	5.89227	0.114207	1.18143	2.14651	3.32431			0.109774	384.489	0.10595	402.798	0.109516	375.665	0.544491	215.753
0.266405	38.09	38.55	35.61	50.45																	5.9257	0.114916	1.17611	2.14812	3.33504			0.102229	382.345	0.101222	401.463	0.101433	373.831	0.553607	216.147
0.271079	38.25	38.77	35.77	50.61																	5.95912	0.120055	1.18121	2.14934	3.3223			0.0967368	380.603	0.0950414	399.943	0.0958715	372.689	0.56408	217.129
0.275752	38.37	38.95	35.99	51.01																	5.99254	0.118947	1.1796	2.14955	3.32976			0.0920381	379.227	0.0906744	398.138	0.0917709	371.474	0.581849	218.016
0.280426	38.53	39.27	36.23	51.33																	6.02596	0.116201	1.17348	2.14738	3.33428			0.0861657	377.443	0.0848974	396.072	0.0856714	369.636	0.586224	218.919
0.2851	38.61	39.33	36.51	51.43																	6.05939	0.114695	1.17545	2.14588	3.33353			0.0810107	375.573	0.0797394	394.163	0.0804943	368.123	0.594524	219.369
0.289774	38.85	39.57	36.75	51.61																	6.09281	0.115891	1.17392	2.1507	3.33579			0.0761993	373.951	0.0746492	391.657	0.0755206	366.188	0.608339	220.683
0.294448	39.01	39.55	36.93	52.13																	6.12623	0.114783	1.1643	2.14749	3.33638			0.070619	371.626	0.0701305	389.032	0.0705183	363.978	0.612663	221.037
0.299121	39.27	39.55	37.19	52.25																	6.15965	0.112169	1.17428	2.14763	3.33797			0.0659034	369.213	0.0653789	385.936	0.065637	361.587	0.630079	222.126
0.303795	39.47	39.79	37.51	52.45																	6.19308	0.113277	1.17749	2.15196	3.3466			0.0612799	366.678	0.0610794	382.672	0.0607829	358.846	0.642091	223.014
0.308469	39.35	40.05	37.63	52.53																	6.2265	0.113764	1.17603	2.15137	3.34493			0.056884	363.937	0.0567759	378.893	0.0568032	356.075	0.642687	222.653
0.313143	39.51	40.27	37.75	52.87																	6.25992	0.118504	1.17611	2.15521	3.35021			0.0524722	361.064	0.0530088	375.15	0.0522607	352.871	0.651726	223.209
0.317816	39.79	40.47	37.97	53.19																	6.29334	0.119656	1.17742	2.15053	3.35507			0.0479221	357.541	0.0474899	368.972	0.0474349	348.628	0.669234	225.123
0.32249	39.81	40.55	38.23	53.47																	6.32677	0.114872	1.18471	2.15979	3.35062			0.0432622	353.609	0.0430771	362.825	0.0429487	343.958	0.675592	225.629
0.327164	40.11	40.79	38.61	53.67																	6.36019	0.120852	1.17545	2.15857	3.37292			0.0372014	347.506	0.0376108	353.96	0.0374332	336.947	0.692043	226.272
0.331838	40.37	41.03	38.79	53.95																	6.39361	0.119922	1.18201	2.15934	3.36294			0.0336728	343.202	0.0342014	347.235	0.0340689	331.872	0.69908	227.091
0.336511	40.43	41.29	39.01	54.31																	6.42703	0.124574	1.18223	2.16269	3.38825			0.0292637	337.722	0.0304009	339.713	0.0299059	324.81	0.699385	227.231
0.341185	40.55	41.45	39.21	54.59																	6.46046	0.124131	1.1799	2.16626	3.37367			0.0253352	332.676	0.0272073	333.242	0.026284	318.239	0.718913	228.556
0.345859	40.71	41.53	39.51	54.81																	6.49388	0.124086	1.18617	2.17094	3.38666			0.0214823	326.99	0.0238074	326.038	0.0226597	310.9	0.729556	229.634
0.350533	40.81	41.67	39.73	55.01																	6.5273	0.128738	1.18617	2.1735	3.39026			0.0178097	320.292	0.0203732	318.141	0.0189869	302.884	0.743038	231.015
0.355207	41.17	41.89	39.97	55.29																	6.56072	0.132814	1.18128	2.17549	3.40987			0.0139734	313.117	0.0170156	309.258	0.0152609	294.132	0.758252	232.702
0.35988	41.33	42.05	40.05	55.37																	6.59415	0.135915	1.18595	2.18374	3.4206									0.766831	233.753
0.364554	41.33	42.23	40.29	55.73																	6.62757	0.140212	1.19032	2.18751	3.41306									0.784962	235.818
0.369228	41.39	42.33	40.53	55.93																	6.66099	0.14225	1.18988	2.19751	3.41817									0.787831	236.008
0.373902	41.45	42.65	40.67	56.17																	6.69441	0.145439	1.20067	2.20136	3.43987									0.793045	236.628
0.378575	41.63	42.71	40.93	56.41																	6.72784	0.152084	1.20694	2.20842	3.45001									0.808833	238.573
0.383249	41.75	42.93	41.21	56.65																	6.76126	0.157445	1.20417	2.22041	3.47675									0.817435	239.722
0.387923	41.81	43.03	41.45	56.89																	6.79468	0.168609	1.22728	2.23621	3.48638									0.831633	241.233
0.392597	42.01	43.33	41.53	57.21																	6.8281	0.184069	1.23107	2.24823	3.51362									0.840981	243.021
0.397271	42.27	43.33	41.79	57.49																	6.86153	0.196828	1.24725	2.26799	3.52434									0.846297	244.275
0.401944	42.43	43.33	41.97	57.87																	6.89495	0.207505	1.26474	2.28896	3.55585									0.854431	245.677
0.406618	42.65	43.29	42.23	58.09																	6.92837	0.229389	1.28464	2.30462	3.58158									0.872799	249.112
0.411292	42.73	43.63	42.47	58.35																	6.96179	0.248749	1.30447	2.34066	3.60337									0.878118	249.694
0.415966	42.95	43.75	42.73	58.57																	6.99522	0.271785	1.33319	2.38709	3.64125									0.89097	253.428
0.420639	43.25	43.99	43.03	58.75																	7.02864	0.307137	1.35688	2.42176	3.67091									0.900648	255.799
0.425313	43.47	44.15	43.11	59.13																	7.06206	0.34466	1.39959	2.46448	3.72957									0.902941	256.807
0.429987	43.39	44.05	43.25	59.41																	7.09548	0.387188	1.44981	2.53066	3.77851									0.921276	261.391
0.434661	43.53	44.13	43.53	59.69																	7.12891	0.443849	1.50754	2.61232	3.82863									0.92909	265.205
0.439334	43.75	44.25	43.71	59.91																	7.16233	0.521508	1.60004	2.7052	3.87799									0.937271	273.388
0.444008	43.89	44.43	43.99	60.23																	7.19575	0.600053	1.6905	2.80483	3.93824									0.94561	276.212
0.448682	43.83	44.61	44.13	60.63																	7.22917	0.715855	1.77469	2.92652	3.96908									0.959056	282.12
0.453356	44.05	44.69	44.35	60.93																	7.2626	0.832366	1.88141	3.0208	3.99455									0.966146	288.802
0.45803	44.21	44.91	44.57	61.25																	7.29602	0.95251	1.96501	3.05303	4.02154									0.985743	324.519
0.462703	44.13	45.31	44.79	61.45																	7.32944	1	2	3	4									0.944728	279.014
0.467377	44.27	45.49	45.15	61.71																	7.36286	0.935941	1.96611	2.87048	3.956									0.893664	255.942
0.472051	44.39	45.53	45.31	62.03																	7.39629	0.768396	1.86216	2.68692	3.90413									0.843296	244.733
0.476725	44.55	45.75	45.43	62.35																	7.42971	0.527799	1.7182	2.53398	3.82829									0.795888	237.698
0.481398	44.57	45.91	45.59	62.53																	7.46313	0.369645	1.5593	2.40642	3.76008									0.740989	230.918
0.486072	44.71	45.99	45.89	62.75																	7.49656	0.258185	1.42226	2.33014	3.68918									0.697711	226.293
0.490746	44.91	46.05	46.03	63.07																	7.52998	0.203252	1.32721	2.27173	3.62667									0.647018	221.962
0.49542	45.07	46.23	46.25	63.23																	7.5634	0.168121	1.25614	2.2425	3.57949									0.598077	218.08
0.500093	45.19	46.29	46.53	63.55																	7.59682	0.15173	1.23121	2.22146	3.52862									0.548573	214.746
0.504767	45.25	46.41	46.83	63.77																	7.63025	0.143047	1.19994	2.2015	3.48848									0.498984	211.149
0.509441	45.29	46.51	46.97	64.13																	7.66367	0.13206	1.19134	2.19017	3.46141									0.449345	207.246
0.514115	45.45	46.63	47.07	64.35																	7.69709	0.127586	1.18114	2.18409	3.43065									0.399522	203.826
0.518789	45.67	46.93	47.33	64.57																	7.73051	0.12258	1.17698	2.17192	3.42529									0.349005	200.192
0.523462	45.93	47.05	47.65	64.81																	7.76394	0.11691	1.16772	2.16647	3.40426									0.299303	196.504
0.528136	46.05	47.15	47.83	65.05																	7.79736	0.117441	1.16561	2.16843	3.38356									0.24993	192.714
0.53281	46.21	47.33	47.83	65.13																	7.83078	0.119523	1.16517	2.15731	3.37308									0.203335	188.621
0.537484	46.27	47.33	48.09	65.45																	7.8642	0.113366	1.16291	2.16122	3.3585									0.153549	183.869
0.542157	46.33	47.49	48.25	65.67																	7.89763	0.112657	1.16153	2.15745	3.36403									0.103751	177.846
0.546831	46.41	47.65	48.47	65.93																	7.93105	0.117087	1.16474	2.15623	3.35297									0.049064	167.964
0.551505	46.63	47.81	48.65	66.17																	7.96447	0.122802	1.16328	2.15584	3.34426
0.556179	46.99	47.95	48.89	66.23																	7.99789	0.119302	1.15941	2.15668	3.35155
0.560852	46.99	47.93	49.09	66.49																	8.03132	0.124219	1.16955	2.16353	3.34065
0.565526	47.31	48.27	49.35	66.79																	8.06474	0.130953	1.17079	2.17063	3.344
0.5702	47.61	48.45	49.57	67.05																	8.09816	0.136801	1.1737	2.16909	3.35071
0.574874	47.75	48.59	49.61	67.29																	8.13158	0.148717	1.18267	2.17874	3.34099
0.579548	47.81	48.67	49.87	67.49																	8.16501	0.156293	1.1909	2.18723	3.34434
0.584221	48.01	48.85	50.11	67.65																	8.19843	0.168963	1.1995	2.20534	3.35213
0.588895	48.27	48.83	50.41	67.97																	8.23185	0.18181	1.21292	2.21772	3.35951
0.593569	48.25	48.87	50.49	68.19																	8.26527	0.205511	1.2315	2.23534	3.37861
0.598243	48.31	49.05	50.83	68.41																	8.2987	0.232623	1.24929	2.25851	3.39638
0.602916	48.47	49.33	50.93	68.67																	8.33212	0.261862	1.27808	2.28043	3.39345
0.60759	48.55	49.59	51.15	68.79																	8.36554	0.304656	1.30804	2.3178	3.40401
0.612264	48.77	49.71	51.39	68.89																	8.39896	0.344305	1.35083	2.34465	3.40417
0.616938	48.87	49.77	51.59	69.17																	8.43239	0.384397	1.37197	2.35772	3.40091
0.621612	48.97	49.87	51.71	69.41																	8.46581	0.418996	1.37656	2.34126	3.39881
0.626285	49.09	50.07	51.89	69.55																	8.49923	0.407256	1.37904	2.31144	3.39311
0.630959	49.31	50.21	52.23	69.79																	8.53265	0.341248	1.34871	2.25711	3.36579
0.635633	49.29	50.39	52.55	70.15																	8.56608	0.262526	1.30228	2.21558	3.33839
0.640307	49.51	50.57	52.71	70.23																	8.5995	0.194923	1.25388	2.17489	3.30948
0.64498	49.59	50.71	52.89	70.47																	8.63292	0.140345	1.20577	2.14696	3.29431
0.649654	49.53	50.73	52.97	70.71																	8.66634	0.119922	1.16933	2.13672	3.27822
0.654328	49.71	50.91	53.15	71.03																	8.69977	0.10836	1.14943	2.12197	3.24872
0.659002	49.89	51.19	53.27	71.31																	8.73319	0.0996766	1.14002	2.112	3.24369
0.663675	50.13	51.43	53.45	71.55																	8.76661	0.0921455	1.13099	2.11082	3.23188
0.668349	50.23	51.51	53.69	71.89																	8.80003	0.0867851	1.12712	2.1061	3.22651
0.673023	50.45	51.57	53.87	72.19																	8.83346	0.081026	1.11867	2.10585	3.23397
0.677697	50.63	51.81	54.01	72.37																	8.86688	0.0816019	1.12093	2.10145	3.20121
0.682371	50.65	51.87	54.23	72.75																	8.9003	0.078368	1.11728	2.09879	3.19945
0.687044	50.83	51.99	54.43	72.97																	8.93372	0.0798299	1.11386	2.09655	3.19434
0.691718	50.91	52.21	54.51	73.61																	8.96715	0.0780579	1.11211	2.09253	3.18989
0.696392	51.05	52.43	54.59	73.95																	9.00057	0.0780136	1.11014	2.09246	3.19299
0.701066	51.15	52.43	54.91	74.15																	9.03399	0.0769503	1.10854	2.08963	3.18922
0.705739	51.31	52.57	55.13	74.51																	9.06741	0.0760643	1.1105	2.08715	3.17883
0.710413	51.45	52.71	55.25	74.79																	9.10084	0.0729633	1.10475	2.09002	3.17087
0.715087	51.61	52.95	55.45	75.03																	9.13426	0.0706153	1.10584	2.08505	3.18084
0.719761	51.65	53.13	55.65	75.25																	9.16768	0.0737607	1.10722	2.08715	3.17732
0.724434	51.69	53.31	55.85	75.45																	9.2011	0.0704824	1.10132	2.08306	3.16593
0.729108	51.81	53.35	56.07	75.77																	9.23453	0.0703052	1.10686	2.08261	3.16299
0.733782	52.01	53.55	56.13	75.95																	9.26795	0.0699951	1.10584	2.08194	3.17137
0.738456	52.19	53.55	56.41	76.05																	9.30137	0.07159	1.10722	2.07841	3.16123
0.74313	52.33	53.81	56.59	76.31																	9.33479	0.0697736	1.10358	2.07719	3.15914
0.747803	52.57	54.05	56.73	76.61																	9.36822	0.0663625	1.10066	2.07831	3.1583
0.752477	52.61	54.09	56.93	76.75																	9.40164	0.0704824	1.10249	2.07845	3.15327
0.757151	52.63	54.27	57.13	76.95																	9.43506	0.0709697	1.10103	2.0775	3.15419
0.761825	52.81	54.45	57.29	77.11																	9.46848	0.0689762	1.10249	2.07338	3.15671
0.766498	52.91	54.65	57.59	77.25																	9.50191	0.0648119	1.10015	2.07635	3.15629
0.771172	53.07	54.75	57.77	77.43																	9.53533	0.0637044	1.10044	2.07243	3.15319
0.775846	53.27	54.91	57.89	77.71																	9.56875	0.0647676	1.10066	2.07408	3.15101
0.78052	53.31	55.21	58.15	77.93																	9.60217	0.0649891	1.09323	2.07142	3.14942
0.785193	53.23	55.25	58.33	78.11																	9.6356	0.0660081	1.09753	2.07247	3.15143
0.789867	53.41	55.39	58.51	78.35																	9.66902	0.0637044	1.09593	2.0688	3.14372
0.794541	53.57	55.49	58.71	78.59																	9.70244	0.0617552	1.09571	2.07229	3.14749
0.799215	53.73	55.53	58.91	78.91																	9.73587	0.0679573	1.0941	2.07338	3.14866
0.803889	53.73	55.69	59.05	79.23																	9.76929	0.0666726	1.09505	2.07152	3.14338
0.808562	53.85	55.67	59.25	79.51																	9.80271	0.0641031	1.09644	2.06995	3.14464
0.813236	53.99	55.65	59.47	79.79																	9.83613	0.0663182	1.09381	2.06887	3.13014
0.81791	54.21	55.81	59.65	80.05																	9.86956	0.0596288	1.08958	2.06583	3.1371
0.822584	54.33	55.93	59.81	80.15																	9.90298	0.061578	1.09454	2.0675	3.13919
0.827257	54.35	55.99	59.99	80.63																	9.9364	0.0616223	1.0909	2.0682	3.13693
0.831931	54.51	56.21	60.17	80.79																	9.96982	0.0628627	1.0909	2.06611	3.13299
0.836605	54.55	56.45	60.35	81.03																	10.0032	0.059806	1.08878	2.06778	3.13877
0.841279	54.61	56.71	60.57	81.25																	10.0367	0.0597174	1.08864	2.06715	3.13358
0.845953	54.83	56.85	60.77	81.49																	10.0701	0.0599832	1.08616	2.06257	3.13115
0.850626	54.93	56.97	60.93	81.79																	10.1035	0.0599389	1.09126	2.06415	3.13207
0.8553	54.99	56.95	61.15	81.81																	10.1369	0.057901	1.09439	2.06495	3.134
0.859974	54.99	57.01	61.21	82.11																	10.1704	0.0633057	1.08988	2.06404	3.12964
0.864648	55.15	57.13	61.47	82.25																	10.2038	0.0597617	1.09141	2.0632	3.12746
0.869321	55.33	57.21	61.61	82.47																	10.2372	0.0614451	1.08988	2.06362	3.13039
0.873995	55.49	57.39	61.87	82.53																	10.2706	0.0606477	1.08616	2.06306	3.12855
0.878669	55.59	57.53	62.01	82.55																	10.3041	0.0617995	1.08813	2.06268	3.13224
0.883343	55.75	57.77	62.11	82.67																	10.3375	0.0612679	1.09447	2.06174	3.1252
0.888016	55.77	57.91	62.29	82.85																	10.3709	0.0599389	1.08798	2.06219	3.12713
0.89269	55.93	57.95	62.59	83.03																	10.4043	0.0579896	1.08455	2.06107	3.12679
0.897364	56.09	58.05	62.55	83.33																	10.4377	0.0557746	1.08711	2.06181	3.12721
0.902038	56.13	58.07	62.79	83.61																	10.4712	0.060692	1.08404	2.06181	3.12151
0.906712	56.13	58.21	63.05	83.79																	10.5046	0.0586541	1.08477	2.06188	3.12612
0.911385	56.31	58.29	63.17	83.97																	10.538	0.0592301	1.08346	2.06016	3.12461
0.916059	56.37	58.37	63.33	84.29																	10.5714	0.060249	1.08485	2.06167	3.12361
0.920733	56.51	58.59	63.51	84.59																	10.6049	0.0595845	1.08448	2.05862	3.12218
0.925407	56.59	58.59	63.65	84.87																	10.6383	0.0568821	1.08594	2.05712	3.12227
0.93008	56.77	58.77	63.75	85.11																	10.6717	0.0584769	1.07982	2.05726	3.12277
0.934754	56.95	58.77	63.91	85.17																	10.7051	0.0590972	1.08266	2.05873	3.1283
0.939428	57.07	58.95	64.09	85.25																	10.7385	0.0562176	1.08754	2.05509	3.12017
0.944102	57.27	59.05	64.21	85.59																	10.772	0.0562176	1.08113	2.05974	3.12252
0.948775	57.31	59.25	64.47	85.83																	10.8054	0.058344	1.08506	2.05597	3.1159
0.953449	57.51	59.35	64.69	85.81																	10.8388	0.0551101	1.07931	2.05653	3.12419
0.958123	57.49	59.49	64.93	85.89																	10.8722	0.0555088	1.08149	2.06041	3.12495
0.962797	57.61	59.55	65.07	86.11																	10.9056	0.0536482	1.07741	2.05586	3.12101
0.967471	57.79	59.75	65.27	86.25																	10.9391	0.0589642	1.08062	2.05744	3.11816
0.972144	57.93	59.69	65.45	86.33																	10.9725	0.0528508	1.08266	2.05506	3.1221
0.976818	58.09	59.81	65.55	86.59																	11.0059	0.0558189	1.08259	2.05293	3.11757
0.981492	58.21	60.03	65.79	86.75																	11.0393	0.0546228	1.08011	2.05642	3.11766
0.986166	58.31	60.15	65.91	87.07																	11.0728	0.0578567	1.08011	2.05733	3.12352
0.990839	58.45	60.29	66.11	87.19																	11.1062	0.0534267	1.07552	2.05485	3.11774
0.995513	58.55	60.45	66.31	87.29																	11.1396	0.0560847	1.07748	2.05789	3.12302
1.00019	58.73	60.57	66.45	87.55																	11.173	0.0541798	1.07974	2.05436	3.12185
1.00486	58.91	60.83	66.65	87.89																	11.2065	0.0575023	1.08383	2.05572	3.11774
1.00953	58.97	61.07	66.77	87.97																	11.2399	0.0564391	1.08186	2.05621	3.11908
1.01421	59.15	61.33	66.95	88.27																	11.2733	0.0585655	1.07938	2.05712	3.1221
1.01888	59.23	61.63	67.19	88.49																	11.3067	0.0568821	1.07632	2.05698	3.12495
1.02356	59.47	61.73	67.31	88.73																	11.3401	0.0564391	1.08018	2.05691	3.12486
1.02823	59.53	61.67	67.51	88.95																	11.3736	0.057458	1.08317	2.05576	3.12453
1.0329	59.55	61.85	67.71	89.21																	11.407	0.0559961	1.0839	2.05502	3.12436
1.03758	59.69	61.89	67.87	89.43																	11.4404	0.0592744	1.07894	2.05953	3.11958
1.04225	59.83	62.01	68.13	89.59																	11.4738	0.0546228	1.0804	2.05925	3.1262
1.04692	59.93	62.11	68.27	89.83																	11.5073	0.0556417	1.07916	2.05684	3.12847
1.0516	60.05	62.21	68.35	90.01																	11.5407	0.0599832	1.07581	2.05789	3.12956
1.05627	60.15	62.35	68.51	90.19																	11.5741	0.0602047	1.08047	2.06097	3.12788
1.06095	60.23	62.49	68.67	90.37																	11.6075	0.0590529	1.08237	2.06107	3.13182
1.06562	60.39	62.65	68.81	90.61																	11.641	0.0621539	1.08237	2.06429	3.13936
1.07029	60.41	62.81	68.99	90.89																	11.6744	0.0655651	1.08732	2.06551	3.13936
1.07497	60.55	62.89	69.11	91.17																	11.7078	0.0663625	1.08638	2.06845	3.14129
1.07964	60.59	62.99	69.33	91.43																	11.7412	0.0722545	1.09855	2.07226	3.1485
1.08431	60.67	63.27	69.35	91.59																	11.7746	0.0742923	1.08878	2.0746	3.1552
1.08899	60.73	63.29	69.53	91.79																	11.8081	0.080583	1.09527	2.08358	3.15696
1.09366	60.93	63.31	69.59	92.03																	11.8415	0.0866079	1.10686	2.09176	3.15352
1.09834	60.93	63.47	69.71	92.19																	11.8749	0.0957338	1.11779	2.1012	3.16358
1.10301	61.07	63.47	70.01	92.41																	11.9083	0.105923	1.12158	2.11309	3.16676
1.10768	61.09	63.61	70.03	92.53																	11.9418	0.126922	1.12807	2.11676	3.17766
1.11236	61.23	63.83	70.15	92.69																	11.9752	0.132725	1.13813	2.1226	3.17967
1.11703	61.29	63.91	70.39	92.71																	12.0086	0.143401	1.14629	2.11851	3.17406
1.1217	61.29	63.93	70.59	93.23																	12.042	0.13813	1.14054	2.10777	3.16484
1.12638	61.41	63.85	70.65	93.09																	12.0754	0.12258	1.13295	2.0976	3.16836
1.13105	61.55	64.11	70.87	93.21																	12.1089	0.0975502	1.12421	2.08267	3.1666
1.13573	61.73	64.27	71.17	93.53																	12.1423	0.0783237	1.11342	2.0704	3.16056
1.1404	61.81	64.47	71.07	93.79																	12.1757	0.0726089	1.09928	2.06296	3.14623
1.14507	61.79	64.77	71.29	93.69																	12.2091	0.0638373	1.0898	2.05999	3.14087
1.14975	61.93	64.73	71.57	93.99																	12.2426	0.060692	1.07894	2.0609	3.13425
1.15442	62.15	64.99	71.67	94.25																	12.276	0.0586098	1.07479	2.0523	3.1231
1.1591	62.25	64.95	71.85	94.33																	12.3094	0.0543127	1.07872	2.0546	3.12855
1.16377	62.43	65.01	72.01	94.47																	12.3428	0.0555088	1.0769	2.05345	3.12034
1.16844	62.61	65.17	72.09	94.53																	12.3763	0.0533824	1.07515	2.05321	3.11816
1.17312	62.65	65.47	72.25	94.63																	12.4097	0.051566	1.06917	2.05289	3.11414
1.17779	62.85	65.37	72.31	94.73																	12.4431	0.0519647	1.07085	2.0523	3.11548
1.18246	62.99	65.45	72.43	94.91																	12.4765	0.0533381	1.07398	2.05163	3.11674
1.18714	62.97	65.85	72.61	95.07																	12.5099	0.0522748	1.07493	2.05303	3.11263
1.19181	63.19	66.07	72.75	95.27																	12.5434	0.0522305	1.07282	2.05041	3.1102
1.19649	63.27	66.25	72.81	95.41																	12.5768	0.0509458	1.07253	2.05128	3.10794
1.20116	63.43	66.01	72.93	95.61																	12.6102	0.0502813	1.07041	2.04964	3.10894
1.20583	63.61	66.03	73.03	95.75																	12.6436	0.0512559	1.06721	2.04936	3.1138
1.21051	63.67	66.09	73.17	96.03																	12.677	0.0482435	1.071	2.04898	3.1071
1.21518	63.85	66.17	73.35	96.39																	12.7105	0.0518318	1.06939	2.04754	3.10274
1.21985	63.93	66.13	73.51	96.51																	12.7439	0.0500598	1.07063	2.05111	3.10023
1.22453	63.99	66.35	73.67	96.63																	12.7773	0.0509015	1.07049	2.04828	3.10299
1.2292	63.99	66.59	73.75	96.71																	12.8107	0.0478891	1.07063	2.04964	3.10358
1.23388	64.19	66.69	73.97	96.95																	12.8442	0.0501041	1.07377	2.04723	3.10215
1.23855	64.19	66.59	74.11	97.23																	12.8776	0.0505028	1.06976	2.0487	3.09956
1.24322	64.35	66.61	74.13	97.43																	12.911	0.0484207	1.06801	2.0466	3.09981
1.2479	64.47	66.93	74.27	97.81																	12.9444	0.0470474	1.07318	2.04538	3.09905
1.25257	64.61	67.33	74.39	98.05																	12.9779	0.0464714	1.06859	2.04716	3.10123
1.25724	64.47	67.43	74.57	98.33																	13.0113	0.0479777	1.06735	2.04831	3.09872
1.26192	64.51	67.73	74.71	98.51																	13.0447	0.0467373	1.06815	2.048	3.09738
1.26659	64.61	67.71	74.85	98.79																	13.0781	0.044788	1.06801	2.04761	3.10157
1.27127	64.75	67.85	74.99	98.87																	13.1115	0.0457626	1.06626	2.04747	3.10148
1.27594	64.95	67.97	75.11	99.05																	13.145	0.0489966	1.06866	2.04688	3.10123
1.28061	65.13	67.95	75.25	99.27																	13.1784	0.0467816	1.07384	2.04415	3.09922
1.28529	65.23	68.15	75.37	99.45																	13.2118	0.0495282	1.07034	2.0459	3.10039
1.28996	65.19	68.19	75.57	99.69																	13.2452	0.0478005	1.0683	2.04733	3.09997
1.29463	65.33	68.17	75.65	100																	13.2787	0.0469588	1.06961	2.04646	3.09654
1.29931	65.47	68.47	75.75	100.1																	13.3121	0.0515217	1.06531	2.04419	3.09528
1.30398	65.57	68.53	75.93	100.3																	13.3455	0.0464271	1.06611	2.04538	3.10182
1.30866	65.63	68.43	76.05	100.3																	13.3789	0.049794	1.064	2.04726	3.0952
1.31333	65.63	68.61	76.19	100.6																	13.4123	0.0463828	1.06342	2.04646	3.09369
1.318	65.81	68.79	76.35	100.7																	13.4458	0.0474018	1.06852	2.04807	3.09537
1.32268	65.83	68.91	76.57	100.9																	13.4792	0.0468702	1.07092	2.04716	3.10173
1.32735	65.99	68.91	76.73	100.8																	13.5126	0.0480663	1.06917	2.0473	3.09972
1.33202	66.23	69.15	76.91	100.9																	13.546	0.0478448	1.06881	2.04691	3.10232
1.3367	66.17	69.51	77.15	101.2																	13.5795	0.045674	1.06793	2.04642	3.09763
1.34137	66.11	69.33	77.17	101.4																	13.6129	0.0451424	1.06815	2.04611	3.10718
1.34605	66.17	69.49	77.23	101.5																	13.6463	0.047579	1.06517	2.04779	3.10433
1.35072	66.17	69.73	77.43	101.8																	13.6797	0.0498383	1.06699	2.04716	3.09495
1.35539	66.35	69.99	77.43	101.9																	13.7132	0.0473575	1.06502	2.0502	3.09947
1.36007	66.65	70.21	77.55	101.9																	13.7466	0.0485093	1.06655	2.0495	3.09763
1.36474	66.79	70.13	77.79	101.9																	13.78	0.0483321	1.07078	2.04845	3.09704
1.36941	66.93	69.97	77.81	102.2																	13.8134	0.0505914	1.07173	2.05051	3.09997
1.37409	67.01	69.99	78.01	102.4																	13.8468	0.0522305	1.06845	2.05118	3.10207
1.37876	67.01	70.03	78.03	102.9																	13.8803	0.0566606	1.07515	2.05408	3.10299
1.38344	67.17	70.19	78.21	103																	13.9137	0.0559075	1.07384	2.05677	3.10383
1.38811	67.29	70.33	78.27	103.2																	13.9471	0.0595845	1.07566	2.05716	3.11548
1.39278	67.35	70.41	78.37	103.5																	13.9805	0.0632171	1.07872	2.06149	3.10819
1.39746	67.45	70.61	78.47	103.6																	14.0139	0.0686661	1.08674	2.06474	3.10433
1.40213	67.47	70.63	78.67	103.9																	14.0474	0.0716786	1.08674	2.06967	3.11146
1.40681	67.55	70.83	78.71	103.9																	14.0808	0.0745581	1.09039	2.066	3.1107
1.41148	67.77	70.91	78.77	104.1																	14.1142	0.0778807	1.08645	2.06586	3.11338
1.41615	67.79	70.99	78.91	104.3																	14.1476	0.0752226	1.08711	2.06156	3.11732
1.42083	67.77	70.91	79.05	104.4																	14.1811	0.0684889	1.08332	2.05943	3.10735
1.4255	67.81	70.91	79.11	104.5																	14.2145	0.0636158	1.08237	2.05233	3.10316
1.43017	67.83	70.91	79.35	104.7																	14.2479	0.0529394	1.07646	2.04793	3.10458
1.43485	67.87	71.03	79.55	105																	14.2813	0.0534267	1.07238	2.04905	3.10132
1.43952	67.99	71.19	79.67	105.2																	14.3148	0.0502813	1.07056	2.04943	3.09595
1.4442	68.19	71.41	79.77	105.1																	14.3482	0.0520533	1.07289	2.04555	3.10517
1.44887	68.35	71.53	79.93	105.3																	14.3816	0.0548443	1.06531	2.05125	3.09662
1.45354	68.37	71.79	80.05	105.5																	14.415	0.049794	1.06553	2.04751	3.10517
1.45822	68.57	71.93	80.11	105.7																	14.4484	0.0482435	1.06859	2.05156	3.09713
1.46289	68.71	72.01	80.25	105.9																	14.4819	0.0497054	1.07238	2.05335	3.09972
1.46756	68.79	72.15	80.35	106.3																	14.5153	0.0551101	1.07238	2.05356	3.10341
1.47224	68.87	72.21	80.53	106.6																	14.5487	0.0564391	1.08106	2.05478	3.10517
1.47691	69.01	72.35	80.69	106.8																	14.5821	0.0594959	1.07938	2.05758	3.09738
1.48159	69.05	72.43	80.83	107																	14.6156	0.0629956	1.08011	2.06355	3.10718
1.48626	69.11	72.47	80.97	107																	14.649	0.071014	1.09068	2.06614	3.09939
1.49093	69.13	72.77	80.99	107.2																	14.6824	0.0714127	1.10066	2.06876	3.10341
1.49561	69.31	72.51	81.11	107.3																	14.7158	0.0772161	1.09782	2.06729	3.11037
1.50028	69.41	72.55	81.21	107.5																	14.7492	0.0761086	1.0995	2.0659	3.09989
1.50495	69.57	72.61	81.19	107.6																	14.7827	0.0719887	1.09636	2.06167	3.0983
1.50963	69.59	72.57	81.41	107.7																	14.8161	0.0693306	1.08849	2.0552	3.10081
1.5143	69.79	72.61	81.51	107.8																	14.8495	0.059806	1.07668	2.0502	3.104
1.51898	69.91	72.99	81.59	107.8																	14.8829	0.0546228	1.07858	2.04821	3.1009
1.52365	69.91	73.13	81.67	107.9																	14.9164	0.0481992	1.07202	2.04768	3.0957
1.52832	69.85	73.15	81.89	108.2																	14.9498	0.0483321	1.06356	2.04303	3.09369
1.533	69.83	73.13	81.97	108.3																	14.9832	0.0449209	1.06451	2.0416	3.08992
1.53767	69.89	73.27	82.17	108.4																	15.0166	0.0464271	1.06334	2.04223	3.09185
1.54234	69.93	73.33	82.29	108.6																	15.0501	0.0472246	1.0597	2.04258	3.08824
1.54702	70.01	73.33	82.37	108.8																	15.0835	0.0470474	1.06407	2.04279	3.09176
1.55169	70.25	73.47	82.45	108.9																	15.1169	0.0450981	1.06028	2.04272	3.09268
1.55637	70.29	73.81	82.55	109																	15.1503	0.0456297	1.05904	2.04247	3.08623
1.56104	70.43	73.69	82.71	109.2																	15.1837	0.0439463	1.06764	2.03758	3.0864
1.56571	70.53	73.57	82.81	109.4																	15.2172	0.0436805	1.06276	2.04003	3.08606
1.57039	70.61	73.67	82.95	109.6																	15.2506	0.0440792	1.06123	2.03919	3.09109
1.57506	70.69	73.79	83.09	109.8																	15.284	0.0426173	1.06167	2.04122	3.08808
1.57973	70.73	73.93	83.31	109.9																	15.3174	0.0418199	1.05963	2.03954	3.08606
1.58441	70.99	74.13	83.31	110.1																	15.3508	0.0432375	1.06006	2.04139	3.08489
1.58908	71.17	74.15	83.53	110.3																	15.3843	0.0453196	1.05941	2.04062	3.08673
1.59376	71.17	74.07	83.49	110.4																	15.4177	0.0436805	1.06028	2.04223	3.0828
1.59843	71.29	74.13	83.59	110.6																	15.4511	0.0433261	1.05977	2.03985	3.08774
1.6031	71.33	74.29	83.75	110.7																	15.4845	0.0442564	1.05875	2.03912	3.08187
1.60778	71.45	74.31	83.85	110.9																	15.518	0.0414655	1.05875	2.03751	3.08606
1.61245	71.55	74.41	84.01	111.1																	15.5514	0.0424401	1.05642	2.03849	3.08766
1.61712	71.65	74.79	84.07	111.3																	15.5848	0.041687	1.05729	2.03877	3.0838
1.6218	71.79	74.65	84.23	111.3																	15.6182	0.0441678	1.05554	2.04181	3.08171
1.62647	71.83	74.79	84.35	111.5																	15.6517	0.0409782	1.06101	2.04142	3.08757
1.63115	71.87	74.95	84.45	111.7																	15.6851	0.0432375	1.06072	2.04027	3.08129
1.63582	71.95	75.11	84.59	111.8																	15.7185	0.0432818	1.05751	2.03744	3.08673
1.64049	71.95	75.17	84.63	111.9																	15.7519	0.0426173	1.05671	2.03709	3.08615
1.64517	71.97	75.25	84.75	112																	15.7853	0.0432375	1.05839	2.03852	3.08598
1.64984	71.93	75.13	84.85	112																	15.8188	0.0423515	1.05999	2.0387	3.0812
1.65451	72.11	75.11	85.05	112.1																	15.8522	0.0406238	1.05904	2.04223	3.08338
1.65919	72.19	75.21	85.13	112.2																	15.8856	0.0425287	1.05795	2.0394	3.08497
1.66386	72.27	75.49	85.19	112.4																	15.919	0.0419528	1.05963	2.03996	3.08539
1.66854	72.33	75.49	85.29	112.5																	15.9525	0.0418642	1.05992	2.04059	3.08271
1.67321	72.35	75.77	85.51	112.7																	15.9859	0.0429274	1.06116	2.03891	3.08648
1.67788	72.53	76.11	85.77	112.8																	16.0193	0.0413769	1.05992	2.03716	3.0843
1.68256	72.65	76.23	85.89	112.9																	16.0527	0.0427059	1.05984	2.03999	3.08472
1.68723	72.83	75.99	85.91	113.1																	16.0861	0.040225	1.05977	2.04003	3.08472
1.69191	72.79	75.77	86.01	113.3																	16.1196	0.0400921	1.05904	2.03933	3.08699
1.69658	72.89	75.99	86.17	113.4																	16.153	0.04213	1.05875	2.03733	3.0833
1.70125	72.99	76.15	86.29	113.6																	16.1864	0.0440349	1.0586	2.03873	3.09159
1.70593	72.91	76.35	86.45	113.7																	16.2198	0.0423515	1.0605	2.04139	3.08606
1.7106	73.05	76.61	86.47	113.9																	16.2533	0.0403136	1.05562	2.04142	3.08472
1.71527	73.25	76.73	86.41	114																	16.2867	0.0405352	1.05678	2.03996	3.09118
1.71995	73.37	76.55	86.59	114.2																	16.3201	0.0412883	1.05868	2.04188	3.08875
1.72462	73.53	76.51	86.81	114.3																	16.3535	0.0423072	1.05525	2.04048	3.09159
1.7293	73.53	76.69	86.87	114.4																	16.3869	0.0427059	1.05933	2.04174	3.0859
1.73397	73.59	76.87	86.95	114.6																	16.4204	0.043902	1.0613	2.04181	3.08866
1.73864	73.65	77.17	87.15	114.7																	16.4538	0.0424401	1.05824	2.04177	3.09126
1.74332	73.67	77.17	87.23	114.9																	16.4872	0.0444336	1.0613	2.04335	3.08833
1.74799	73.79	77.15	87.41	115																	16.5206	0.0412883	1.05963	2.04436	3.08858
1.75266	73.99	77.21	87.45	115.2																	16.5541	0.0448323	1.06101	2.04202	3.08992
1.75734	74.03	77.45	87.57	115.2																	16.5875	0.0427502	1.06108	2.04464	3.09118
1.76201	74.15	77.77	87.59	115.3																	16.6209	0.0432375	1.06152	2.04545	3.09662
1.76669	74.29	77.73	87.69	115.3																	16.6543	0.0453196	1.06349	2.04786	3.09972
1.77136	74.31	77.89	87.85	115.5																	16.6878	0.045231	1.06152	2.04628	3.09704
1.77603	74.37	77.85	88.09	115.5																	16.7212	0.0470031	1.06305	2.04663	3.10324
1.78071	74.53	77.83	88.17	115.5																	16.7546	0.048908	1.06655	2.05009	3.10207
1.78538	74.51	77.65	88.23	115.6																	16.788	0.0503256	1.06786	2.05345	3.11313
1.79005	74.59	77.71	88.37	115.8																	16.8214	0.0524963	1.07194	2.05876	3.11523
1.79473	74.59	77.85	88.51	116																	16.8549	0.0574137	1.08091	2.06355	3.11397
1.7994	74.63	78.09	88.61	116.1																	16.8883	0.0639702	1.08222	2.07663	3.11833
1.80408	74.83	78.13	88.71	116.1																	16.9217	0.0709254	1.0866	2.0803	3.12093
1.80875	74.91	78.21	88.79	116.4																	16.9551	0.0781465	1.0995	2.09208	3.12377
1.81342	75.09	78.55	88.83	116.6																	16.9886	0.0857219	1.10343	2.09386	3.12545
1.8181	75.17	78.45	88.95	116.7																	17.022	0.091038	1.11196	2.09816	3.13517
1.82277	75.09	78.41	89.19	116.7																	17.0554	0.0949807	1.1175	2.08956	3.1309
1.82744	75.21	78.63	89.35	116.8																	17.0888	0.0913924	1.10424	2.07963	3.12503
1.83212	75.25	78.93	89.45	117																	17.1223	0.0804944	1.10511	2.07243	3.12696
1.83679	75.37	79.11	89.47	117.2																	17.1557	0.0714127	1.09921	2.06201	3.12277
1.84147	75.45	79.21	89.41	117.4																	17.1891	0.0612679	1.08353	2.0538	3.11347
1.84614	75.47	79.09	89.41	117.4																	17.2225	0.0515217	1.07398	2.05107	3.1159
1.85081	75.57	78.97	89.45	117.4																	17.2559	0.0494839	1.07041	2.04681	3.10743
1.85549	75.57	79.01	89.61	117.6																	17.2894	0.0469588	1.06742	2.04691	3.104
1.86016	75.63	78.93	89.75	117.7																	17.3228	0.0443893	1.06363	2.04688	3.09989
1.86483	75.79	79.11	89.87	117.7																	17.3562	0.0441235	1.06152	2.04443	3.10173
1.86951	75.91	79.49	89.87	117.8																	17.3896	0.0444779	1.06203	2.04426	3.09545
1.87418	76.09	79.69	89.95	117.9																	17.423	0.0463385	1.06065	2.04258	3.0952
1.87886	76.03	79.59	90.07	118																	17.4565	0.0453196	1.06188	2.04146	3.09662
1.88353	76.27	79.69	90.29	118.2																	17.4899	0.0428831	1.06086	2.0437	3.09478
1.8882	76.17	79.65	90.39	118.3																	17.5233	0.0435919	1.05795	2.04289	3.09235
1.89288	76.27	79.61	90.45	118.4																	17.5567	0.043902	1.06094	2.04226	3.09528
1.89755	76.43	79.61	90.53	118.5																	17.5902	0.0418199	1.05729	2.04202	3.09394
1.90222	76.47	79.85	90.69	118.6																	17.6236	0.0427502	1.05729	2.04244	3.09604
1.9069	76.53	79.97	90.75	118.6																	17.657	0.0444336	1.05562	2.04209	3.09428
1.91157	76.53	79.99	90.91	118.8																	17.6904	0.0443893	1.05875	2.04237	3.09201
1.91625	76.59	79.95	91.15	119																	17.7238	0.0441235	1.05569	2.04303	3.0931
1.92092	76.59	79.93	91.29	119.1																	17.7573	0.0406238	1.05416	2.04261	3.08833
1.92559	76.63	79.93	91.27	119.2																	17.7907	0.0448766	1.05984	2.04087	3.09101
1.93027	76.77	79.87	91.35	119.3																	17.8241	0.0454082	1.05831	2.04268	3.09101
1.93494	76.75	79.83	91.53	119.5																	17.8575	0.0426616	1.06181	2.04282	3.0895
1.93961	76.85	79.99	91.67	119.5																	17.891	0.0439463	1.06057	2.04101	3.09176
1.94429	76.99	80.17	91.87	119.6																	17.9244	0.0422629	1.05649	2.04191	3.09537
1.94896	77.03	80.35	92.03	119.8																	17.9578	0.0450981	1.05831	2.04279	3.09185
1.95364	77.15	80.61	92.01	119.9																	17.9912	0.0464271	1.05831	2.04132	3.09847
1.95831	77.23	80.57	92.11	120.1																	18.0247	0.0449209	1.06123	2.04104	3.09587
1.96298	77.19	80.51	92.27	120.1																	18.0581	0.0428831	1.05766	2.04233	3.09704
1.96766	77.39	80.89	92.41	120.3																	18.0915	0.0436805	1.06057	2.03831	3.0983
1.97233	77.51	81.11	92.55	120.4																	18.1249	0.0429274	1.0624	2.04265	3.09654
1.97701	77.67	81.25	92.63	120.6																	18.1583	0.0441235	1.05715	2.04485	3.09553
1.98168	77.75	81.07	92.75	120.8																	18.1918	0.0428388	1.06021	2.04394	3.10056
1.98635	77.73	80.79	92.89	120.9																	18.2252	0.04656	1.05897	2.04457	3.0993
1.99103	77.79	80.55	92.91	121.1																	18.2586	0.0458955	1.05758	2.04468	3.0978
1.9957	77.95	80.59	92.85	121.2																	18.292	0.0499712	1.06065	2.04635	3.10391
2.00037	78.07	80.59	92.85	121.3																	18.3255	0.0510344	1.0613	2.04719	3.10224
2.00505	78.07	80.73	92.85	121.4																	18.3589	0.0522305	1.06349	2.05149	3.1081
2.00972	78.19	80.79	92.83	121.5																	18.3923	0.055686	1.0683	2.05268	3.10634
2.0144	78.15	80.75	92.91	121.6																	18.4257	0.0589199	1.07063	2.05635	3.11942
2.01907	78.13	80.81	93.23	121.5																	18.4592	0.0618438	1.07705	2.06527	3.11456
2.02374	78.17	80.89	93.31	121.6																	18.4926	0.0705267	1.08047	2.07117	3.11984
2.02842	78.17	80.85	93.35	121.6																	18.526	0.0800514	1.08324	2.07173	3.11674
2.03309	78.39	80.99	93.37	121.8																	18.5594	0.0820449	1.09716	2.07628	3.12344
2.03776	78.49	80.99	93.41	121.9																	18.5928	0.0839942	1.0952	2.07484	3.12
2.04244	78.47	81.01	93.57	121.9																	18.6263	0.0893988	1.09614	2.0718	3.11749
2.04711	78.27	81.01	93.67	122.1																	18.6597	0.0806273	1.09104	2.06537	3.13065
2.05179	78.29	81.01	93.83	122.1																	18.6931	0.0719444	1.08565	2.06076	3.11849
2.05646	78.41	80.99	94.05	122.1																	18.7265	0.0648562	1.08062	2.05733	3.11389
2.06113	78.59	81.11	94.11	122.1																	18.7599	0.0560847	1.07719	2.05216	3.11741
2.06581	78.89	81.27	94.29	122.3																	18.7934	0.0538697	1.07202	2.05569	3.11255
2.07048	78.87	81.33	94.41	122.4																	18.8268	0.0516546	1.07275	2.05513	3.11925
2.07515	78.97	81.53	94.43	122.7																	18.8602	0.0531609	1.06793	2.05695	3.11347
2.07983	78.91	81.59	94.49	122.8																	18.8936	0.0549772	1.071	2.05995	3.11967
2.0845	78.95	81.59	94.61	122.9																	18.9271	0.0537368	1.07566	2.06104	3.11506
2.08918	79.09	81.61	94.61	123																	18.9605	0.0569707	1.07763	2.06925	3.12302
2.09385	79.23	81.57	94.67	123.1																	18.9939	0.061578	1.07727	2.0704	3.119
2.09852	79.29	81.65	94.81	123.1																	19.0273	0.0690648	1.08485	2.07481	3.12436
2.1032	79.31	81.71	94.93	123.2																	19.0607	0.0707925	1.08783	2.07359	3.11942
2.10787	79.27	81.85	94.79	123.3																	19.0942	0.0715014	1.08783	2.07359	3.12461
2.11254	79.39	82.09	94.93	123.5																	19.1276	0.0745581	1.09082	2.06411	3.1257
2.11722	79.47	82.11	95.01	123.6																	19.161	0.0668941	1.08616	2.06132	3.11397
2.12189	79.53	82.37	95.09	123.7																	19.1944	0.0590972	1.08149	2.05883	3.11037
2.12657	79.61	82.53	95.19	123.7																	19.2279	0.0545785	1.07508	2.05125	3.11229
2.13124	79.73	82.65	95.25	123.7																	19.2613	0.0513445	1.06852	2.05016	3.1133
2.13591	79.77	82.45	95.29	123.7																	19.2947	0.049794	1.06619	2.04999	3.10525
2.14059	79.73	82.47	95.41	123.8																	19.3281	0.0481992	1.06247	2.04898	3.10676
2.14526	79.81	82.45	95.51	123.8																	19.3616	0.0472246	1.05984	2.04496	3.10517
2.14993	79.81	82.41	95.65	123.9																	19.395	0.0460284	1.06247	2.04779	3.10031
2.15461	79.87	82.43	95.67	124																	19.4284	0.045674	1.05999	2.04744	3.1009
2.15928	79.99	82.37	95.77	124.1																	19.4618	0.0474904	1.05686	2.04569	3.09897
2.16396	80.17	82.43	95.85	124.1																	19.4952	0.0449209	1.05802	2.04247	3.10341
2.16863	80.27	82.47	95.95	124.2																	19.5287	0.0462942	1.05722	2.04492	3.1019
2.1733	80.39	82.53	96.03	124.3																	19.5621	0.0451867	1.06043	2.04649	3.10039
2.17798	80.45	82.57	96.17	124.5																	19.5955	0.0449652	1.05744	2.04562	3.09729
2.18265	80.49	82.65	96.31	124.7																	19.6289	0.0444336	1.0589	2.04349	3.10173
2.18732	80.65	82.69	96.41	124.7																	19.6624	0.0432375	1.05671	2.04457	3.10433
2.192	80.61	82.73	96.55	124.8																	19.6958	0.0451867	1.05489	2.04492	3.10039
2.19667	80.55	82.89	96.69	124.9																	19.7292	0.0457183	1.05766	2.04464	3.10467
2.20135	80.63	83.03	96.79	125																	19.7626	0.0458955	1.05999	2.04415	3.09972
2.20602	80.87	83.25	96.87	124.9																	19.7961	0.0436362	1.05715	2.04457	3.10106
2.21069	80.87	83.45	96.95	125																	19.8295	0.0458069	1.05627	2.04639	3.10366
2.21537	81.01	83.57	97.11	125.2																	19.8629	0.0451867	1.05802	2.04436	3.10031
2.22004	81.07	83.61	97.25	125.3																	19.8963	0.0476676	1.05817	2.04454	3.10492
2.22471	81.23	83.67	97.35	125.4																	19.9297	0.0450095	1.05882	2.04471	3.09578
2.22939	81.27	83.81	97.45	125.4																	19.9632	0.0478005	1.06218	2.04478	3.09796
2.23406	81.29	83.81	97.53	125.5																	19.9966	0.0468702	1.06429	2.04398	3.10182
2.23874	81.19	83.71	97.63	125.5																	20.03	0.0462942	1.05955	2.04261	3.10442
2.24341	81.27	83.81	97.69	125.6																	20.0634	0.046693	1.05948	2.04317	3.09763
2.24808	81.35	83.81	97.77	125.6																	20.0968	0.0458512	1.06407	2.04457	3.10014
2.25276	81.35	83.65	98.03	125.6																	20.1303	0.0495725	1.06159	2.04356	3.10199
2.25743	81.43	83.75	97.99	125.7																	20.1637	0.0446551	1.05729	2.04363	3.09847
2.26211	81.57	83.99	98.07	125.9																	20.1971	0.0496611	1.05992	2.04796	3.10324
2.26678	81.55	84.23	98.01	125.9																	20.2305	0.0481549	1.05912	2.04838	3.10215
2.27145	81.67	84.31	98.09	125.9																	20.264	0.0482878	1.06349	2.04583	3.09947
2.27613	81.65	84.51	98.19	125.9																	20.2974	0.049794	1.05963	2.04562	3.10232
2.2808	81.69	84.61	98.41	126																	20.3308	0.048465	1.06108	2.04457	3.10182
2.28547	81.75	84.61	98.51	126.2																	20.3642	0.0519204	1.06334	2.04572	3.10592
2.29015	81.77	84.57	98.49	126.3																	20.3976	0.0488637	1.06188	2.04331	3.10207
2.29482	81.91	84.43	98.63	126.4																	20.4311	0.0480663	1.06218	2.04663	3.10509
2.2995	81.95	84.49	98.65	126.5																	20.4645	0.0485093	1.0648	2.04642	3.11003
2.30417	81.93	84.59	98.77	126.6																	20.4979	0.050237	1.06043	2.04646	3.1076
2.30884	81.97	84.71	98.81	126.6																	20.5313	0.0528508	1.06094	2.04618	3.10894
2.31352	82.15	84.65	99.01	126.7																	20.5648	0.0509458	1.06269	2.04733	3.10735
2.31819	82.21	84.63	99.27	126.8																	20.5982	0.0500598	1.06043	2.04901	3.10919
2.32286	81.99	84.67	99.41	126.8																	20.6316	0.0527621	1.06517	2.04803	3.11213
2.32754	82.03	84.75	99.37	127																	20.665	0.0547557	1.06451	2.05174	3.11514
2.33221	82.17	84.87	99.57	127.1																	20.6985	0.0566606	1.0648	2.05125	3.11472
2.33689	82.25	85.09	99.51	127.2																	20.7319	0.0606477	1.06998	2.05314	3.11523
2.34156	82.25	85.15	99.67	127.2																	20.7653	0.0645904	1.0726	2.05328	3.13048
2.34623	82.39	85.25	99.83	127.3																	20.7987	0.0717229	1.07122	2.05572	3.11816
2.35091	82.51	85.21	99.83	127.4																	20.8321	0.0756656	1.07406	2.05817	3.12076
2.35558	82.71	85.27	99.83	127.3																	20.8656	0.0818677	1.08171	2.05981	3.11581
2.36025	82.73	85.37	100	127.3																	20.899	0.0897532	1.08193	2.06481	3.12193
2.36493	82.83	85.35	100	127.4																	20.9324	0.0907722	1.09046	2.05918	3.11992
2.3696	82.83	85.27	100.2	127.5																	20.9658	0.0913038	1.08485	2.05768	3.12386
2.37428	82.97	85.43	100.4	127.6																	20.9993	0.0862092	1.0847	2.05418	3.12218
2.37895	83.01	85.73	100.5	127.8																	21.0327	0.0745581	1.08346	2.05286	3.12118
2.38362	83.03	85.57	100.4	127.8																	21.0661	0.0695964	1.07763	2.04954	3.11933
2.3883	83.03	85.49	100.4	127.8																	21.0995	0.061578	1.07428	2.04786	3.1195
2.39297	83.05	85.45	100.4	127.8																	21.133	0.0568821	1.06925	2.04926	3.11372
2.39764	83.13	85.63	100.5	127.9																	21.1664	0.057458	1.06757	2.04793	3.11389
2.40232	83.21	85.63	100.5	128																	21.1998	0.0532938	1.06137	2.04765	3.11129
2.40699	83.27	85.85	100.5	128.1																	21.2332	0.0545342	1.06334	2.04995	3.1081
2.41167	83.31	85.99	100.6	128.1																	21.2666	0.0527621	1.0664	2.04649	3.10584
2.41634	83.27	86.01	100.9	128.3																	21.3001	0.0503699	1.06283	2.04569	3.1102
2.42101	83.33	86.25	100.9	128.5																	21.3335	0.053914	1.06677	2.04744	3.1076
2.42569	83.55	86.41	101.1	128.6																	21.3669	0.0516103	1.06006	2.04709	3.10676
2.43036	83.61	86.53	101.3	128.6																	21.4003	0.0551544	1.06291	2.04663	3.11313
2.43503	83.67	86.57	101.2	128.7																	21.4337	0.0528508	1.06495	2.04775	3.10869
2.43971	83.79	86.61	101.2	128.7																	21.4672	0.0540912	1.06327	2.04614	3.11003
2.44438	83.83	86.63	101.3	128.8																	21.5006	0.0499712	1.06291	2.04877	3.10475
2.44906	83.93	86.81	101.3	128.7																	21.534	0.0543127	1.06393	2.04562	3.11372
2.45373	83.93	86.89	101.5	128.9																	21.5674	0.0544013	1.06473	2.04751	3.11045
2.4584	83.93	86.79	101.5	129.1																	21.6009	0.0559075	1.06342	2.04614	3.10894
2.46308	84.07	86.77	101.7	129.2																	21.6343	0.0531609	1.06021	2.04782	3.10953
2.46775	84.15	86.89	101.9	129.3																	21.6677	0.0549772	1.0632	2.0459	3.10391
2.47242	84.21	86.97	101.8	129.2																	21.7011	0.0532052	1.06203	2.04807	3.10986
2.4771	84.19	87.11	101.9	129.2																	21.7346	0.0579453	1.06145	2.05083	3.11849
2.48177	84.37	86.89	102	129.3																	21.768	0.0545785	1.06371	2.04824	3.11908
2.48645	84.29	86.99	102	129.4																	21.8014	0.0585655	1.06225	2.04999	3.11556
2.49112	84.27	86.97	102.1	129.6																	21.8348	0.0580339	1.06589	2.05076	3.11288
2.49579	84.35	87.01	102.3	129.6																	21.8682	0.0576795	1.06203	2.04981	3.12
2.50047	84.33	87.09	102.4	129.6																	21.9017	0.0603819	1.0691	2.05286	3.12319
2.50514	84.41	87.17	102.4	129.6																	21.9351	0.0609135	1.07267	2.05772	3.12419
2.50981	84.59	87.25	102.4	129.6																	21.9685	0.0663182	1.07245	2.05974	3.12755
2.51449	84.49	87.27	102.3	129.8																	22.0019	0.0672042	1.0812	2.06264	3.14188
2.51916	84.67	87.01	102.3	129.9																	22.0354	0.0756656	1.08025	2.06841	3.12964
2.52384	84.81	86.99	102.3	130.1																	22.0688	0.0874053	1.08995	2.07415	3.14137
2.52851	84.87	86.95	102.4	130.2																	22.1022	0.103132	1.09235	2.08491	3.14397
2.53318	85.01	87.11	102.4	130.2																	22.1356	0.114429	1.10897	2.08544	3.14783
2.53786	85.03	87.09	102.4	130.1																	22.169	0.12989	1.11692	2.09515	3.15
2.54253	85.05	86.99	102.3	130.1																	22.2025	0.135782	1.11881	2.09425	3.1552
2.54721	85.09	87.31	102.3	130.2																	22.2359	0.149072	1.12836	2.089	3.14674
2.55188	85.11	87.83	102.6	130.2																	22.2693	0.13525	1.11787	2.08096	3.15964
2.55655	85.11	87.83	102.7	130.4																	22.3027	0.123599	1.11582	2.07537	3.13919
2.56123	85.17	87.69	102.8	130.5																	22.3362	0.0992779	1.10649	2.06432	3.14229
2.5659	85.21	87.73	102.7	130.7																	22.3696	0.0894874	1.09658	2.05859	3.13668
2.57057	85.27	87.75	102.7	130.7																	22.403	0.0743366	1.08856	2.05806	3.13383
2.57525	85.35	87.61	102.7	130.7																	22.4364	0.0660524	1.07442	2.05356	3.12863
2.57992	85.37	87.59	102.9	130.8																	22.4699	0.0600275	1.07194	2.05128	3.12394
2.5846	85.41	87.61	103	131																	22.5033	0.0626855	1.07158	2.05184	3.12067
2.58927	85.51	87.71	103.1	131.2																	22.5367	0.0592301	1.06742	2.04971	3.12017
2.59394	85.57	87.65	103.1	131.1																	22.5701	0.0593187	1.06393	2.04859	3.1195
2.59862	85.57	88.01	103.3	131.1																	22.6035	0.056572	1.06917	2.04716	3.11439
2.60329	85.69	88.13	103.4	131.1																	22.637	0.0552873	1.06801	2.04905	3.11447
2.60796	85.69	88.37	103.5	131.2																	22.6704	0.0574137	1.06546	2.04754	3.11129
2.61264	85.71	88.29	103.6	131.4																	22.7038	0.0544013	1.06626	2.04716	3.11137
2.61731	85.79	88.27	103.6	131.5																	22.7372	0.0540912	1.06662	2.04621	3.11875
2.62199	85.81	88.59	103.7	131.4																	22.7706	0.0507243	1.06043	2.04705	3.11648
2.62666	85.77	88.73	103.8	131.5																	22.8041	0.0559961	1.06014	2.04597	3.10961
2.63133	85.81	88.71	104	131.6																	22.8375	0.0513445	1.06116	2.04572	3.10752
2.63601	85.93	88.79	103.8	131.7																	22.8709	0.0557303	1.06181	2.04597	3.11556
2.64068	85.89	88.73	103.9	131.6																	22.9043	0.0557303	1.06524	2.04782	3.11288
2.64535	85.95	88.77	104	131.7																	22.9378	0.0571922	1.05766	2.04733	3.10693
2.65003	85.99	88.89	104.1	131.7																	22.9712	0.0532938	1.06254	2.04705	3.10634
2.6547	86.07	89.11	104.1	131.7																	23.0046	0.0546228	1.06145	2.0416	3.11037
2.65938	86.11	89.09	104.3	131.8																	23.038	0.0533824	1.05977	2.04611	3.10794
2.66405	86.23	89.13	104.4	132																	23.0715	0.0552873	1.05882	2.04569	3.11137
2.66872	86.29	89.39	104.6	131.9																	23.1049	0.0553759	1.06422	2.04482	3.10827
2.6734	86.23	89.37	104.7	131.6																	23.1383	0.0536482	1.06072	2.04415	3.11338
2.67807	86.17	89.27	104.7	131.7																	23.1717	0.053914	1.06546	2.04366	3.10861
2.68274	86.33	89.29	104.8	131.7																	23.2051	0.0526292	1.0621	2.0467	3.1076
2.68742	86.41	89.13	104.9	131.7																	23.2386	0.0548	1.06524	2.04429	3.1133
2.69209	86.39	89.21	104.9	131.8																	23.272	0.053471	1.06086	2.0451	3.10634
2.69677	86.43	89.21	104.9	131.8																	23.3054	0.0512116	1.06043	2.04422	3.10576
2.70144	86.45	89.27	105	131.9																	23.3388	0.0523634	1.06553	2.04684	3.11414
2.70611	86.51	89.33	105.1	132																	23.3723	0.0529394	1.06086	2.0466	3.1107
2.71079	86.53	89.49	105.1	132.1																	23.4057	0.0528951	1.05984	2.04286	3.10903
2.71546	86.55	89.55	105.1	132.1																	23.4391	0.0540912	1.05933	2.04579	3.10961
2.72013	86.55	89.47	105.1	132.1																	23.4725	0.0507686	1.0586	2.04628	3.10861
2.72481	86.55	89.43	105.2	132.3																	23.5059	0.0492181	1.05839	2.04541	3.10911
2.72948	86.57	89.33	105.3	132.4																	23.5394	0.0532495	1.06057	2.0431	3.11397
2.73416	86.71	89.31	105.2	132.5																	23.5728	0.0525849	1.06159	2.04597	3.10442
2.73883	86.81	89.49	105.3	132.5																	23.6062	0.0516989	1.06305	2.04188	3.11682
2.7435	86.83	89.51	105.4	132.5																	23.6396	0.0493067	1.05977	2.04527	3.10936
2.74818	86.93	89.85	105.5	132.5																	23.6731	0.0514331	1.06261	2.04489	3.1081
2.75285	86.95	89.75	105.5	132.6																	23.7065	0.0509901	1.05941	2.04551	3.1102
2.75752	86.95	90.05	105.6	132.6																	23.7399	0.0512559	1.06086	2.04331	3.11263
2.7622	87.09	90.17	105.6	132.6																	23.7733	0.0518318	1.05846	2.0459	3.11573
2.76687	87.21	90.15	105.6	132.7																	23.8068	0.0499269	1.06116	2.04524	3.11917
2.77155	87.29	90.19	105.8	132.6																	23.8402	0.0530723	1.0624	2.04405	3.11456
2.77622	87.37	90.39	105.9	132.7																	23.8736	0.0516546	1.05955	2.0473	3.11992
2.78089	87.37	90.55	105.8	132.6																	23.907	0.0537811	1.05788	2.04625	3.11992
2.78557	87.43	90.75	106	132.6																	23.9404	0.0500155	1.06072	2.04912	3.11657
2.79024	87.45	90.79	106.1	132.7																	23.9739	0.0516103	1.0624	2.05058	3.1216
2.79491	87.53	90.77	106.2	132.8																	24.0073	0.053471	1.06276	2.05006	3.12419
2.79959	87.61	90.83	106.2	133																	24.0407	0.058787	1.06356	2.05006	3.12662
2.80426	87.71	90.95	106.2	133																	24.0741	0.0565277	1.06633	2.05653	3.1288
2.80894	87.69	91.19	106.3	133.1																	24.1076	0.0551544	1.06662	2.05537	3.13098
2.81361	87.75	91.11	106.3	133.2																	24.141	0.0614451	1.07209	2.05772	3.12713
2.81828	87.91	91.15	106.4	133.3																	24.1744	0.0668941	1.07435	2.06181	3.1319
2.82296	87.87	91.25	106.5	133.4																	24.2078	0.0727861	1.06947	2.06041	3.13593
2.82763	87.87	91.35	106.5	133.4																	24.2413	0.0690205	1.07544	2.05974	3.13668
2.83231	87.91	91.33	106.5	133.3																	24.2747	0.073362	1.07501	2.05702	3.13199
2.83698	87.93	91.43	106.6	133.3																	24.3081	0.0664954	1.07464	2.05342	3.1314
2.84165	88.03	91.59	106.6	133.3																	24.3415	0.0626412	1.07377	2.05286	3.13031
2.84633	87.99	91.65	106.7	133.4																	24.3749	0.0590086	1.06903	2.05093	3.12872
2.851	88.01	91.69	106.7	133.5																	24.4084	0.0578567	1.06713	2.05062	3.12947
2.85567	88.03	91.75	106.7	133.6																	24.4418	0.0532495	1.06465	2.04604	3.134
2.86035	88.09	91.71	106.7	133.6																	24.4752	0.0524077	1.06247	2.04436	3.12704
2.86502	88.13	91.77	106.7	133.7																	24.5086	0.0529394	1.05977	2.04744	3.12746
2.8697	88.11	91.87	106.7	133.8																	24.542	0.0576795	1.06065	2.04901	3.13358
2.87437	88.23	91.99	106.7	133.7																	24.5755	0.0533824	1.06626	2.04817	3.12671
2.87904	88.23	92.03	106.8	133.6																	24.6089	0.056129	1.06137	2.04737	3.12604
2.88372	88.35	91.93	106.8	133.5																	24.6423	0.0544456	1.05846	2.05065	3.12134
2.88839	88.35	91.99	106.9	133.6																	24.6757	0.0542684	1.06065	2.04761	3.1288
2.89306	88.25	91.89	106.9	133.7																	24.7092	0.0513888	1.06145	2.04712	3.12327
2.89774	88.33	91.87	107	133.8																	24.7426	0.0559961	1.06349	2.04691	3.13576
2.90241	88.33	91.85	107.1	133.7																	24.776	0.0563948	1.06203	2.04719	3.12863
2.90709	88.33	91.79	107.2	133.7																	24.8094	0.0549772	1.06188	2.04758	3.12738
2.91176	88.45	91.89	107.3	133.6																	24.8428	0.058344	1.06422	2.04908	3.13534
2.91643	88.47	91.95	107.4	133.6																	24.8763	0.0562176	1.06589	2.04807	3.1407
2.92111	88.47	91.93	107.4	133.7																	24.9097	0.0561733	1.06422	2.05002	3.13727
2.92578	88.51	91.93	107.6	133.8																	24.9431	0.0555531	1.05984	2.04967	3.1345
2.93045	88.67	92.09	107.7	133.8																	24.9765	0.0585655	1.06604	2.05132	3.13877
2.93513	88.77	92.13	107.7	133.9																	25.01	0.0577681	1.06225	2.05125	3.14296
2.9398	88.65	92.05	107.8	133.9																	25.0434	0.0576352	1.071	2.05779	3.14632
2.94448	88.87	92.23	107.8	134																	25.0768	0.0625969	1.07253	2.05859	3.15076
2.94915	88.83	92.23	107.9	134.1																	25.1102	0.0649891	1.07734	2.06023	3.15562
2.95382	88.75	92.39	108	134.2																	25.1437	0.067027	1.0812	2.06569	3.16174
2.9585	88.81	92.59	108.2	134.1																	25.1771	0.076463	1.08536	2.0718	3.16568
2.96317	88.87	92.63	108.2	134.1																	25.2105	0.0781465	1.09002	2.07397	3.16936
2.96784	88.81	92.55	108.3	134.1																	25.2439	0.0976388	1.08856	2.07921	3.17313
2.97252	88.81	92.29	108.4	134																	25.2773	0.101404	1.1019	2.09023	3.1826
2.97719	88.89	92.17	108.3	134																	25.3108	0.113587	1.11276	2.09358	3.18202
2.98187	88.99	92.47	108.4	134.1																	25.3442	0.126124	1.11787	2.09439	3.18981
2.98654	89.01	92.53	108.5	134.1																	25.3776	0.13051	1.1194	2.09533	3.19492
2.99121	89.09	92.47	108.6	134.2																	25.411	0.128428	1.11808	2.0955	3.19978
2.99589	89.19	92.65	108.6	134.2																	25.4445	0.127232	1.12282	2.09655	3.20447
3.00056	89.27	92.85	108.6	134.1																	25.4779	0.125061	1.12632	2.09987	3.21453
3.00523	89.29	92.81	108.6	134																	25.5113	0.134896	1.1374	2.10826	3.21981
3.00991	89.33	92.73	108.6	134.2																	25.5447	0.143534	1.14243	2.12578	3.23917
3.01458	89.41	92.71	108.7	134.4																	25.5782	0.171001	1.16357	2.14182	3.24135
3.01926	89.39	92.93	108.8	134.5																	25.6116	0.207372	1.18493	2.1615	3.24964
3.02393	89.45	93.11	108.8	134.5																	25.645	0.246932	1.21343	2.17566	3.2602
3.0286	89.53	93.03	108.8	134.6																	25.6784	0.299207	1.2401	2.18972	3.25534
3.03328	89.59	92.99	108.8	134.5																	25.7118	0.328224	1.26175	2.18517	3.27235
3.03795	89.75	92.91	108.7	134.7																	25.7453	0.33292	1.25869	2.17115	3.26146
3.04262	89.81	92.93	108.8	134.7																	25.7787	0.310194	1.24878	2.14993	3.25668
3.0473	89.79	92.77	108.8	134.7																	25.8121	0.258362	1.23041	2.12613	3.24395
3.05197	89.87	92.87	108.9	134.7																	25.8455	0.211314	1.20308	2.10302	3.23448
3.05665	90.01	93.11	109	134.6																	25.8789	0.155584	1.16043	2.08663	3.21587
3.06132	90.09	93.27	109	134.7																	25.9124	0.12258	1.13769	2.07845	3.209
3.06599	90.13	93.33	109	134.6																	25.9458	0.0982147	1.11502	2.0704	3.19718
3.07067	90.21	93.37	109.2	134.5																	25.9792	0.0870066	1.09556	2.06485	3.18713
3.07534	90.21	93.39	109.3	134.4																	26.0126	0.0781022	1.08499	2.06034	3.18084
3.08001	90.21	93.53	109.2	134.3																	26.0461	0.0703052	1.07457	2.05775	3.16375
3.08469	90.19	93.47	109.2	134.4																	26.0795	0.0660524	1.07559	2.05698	3.16618
3.08936	90.27	93.51	109.2	134.5																	26.1129	0.065698	1.07326	2.05523	3.15654
3.09404	90.35	93.51	109.3	134.6																	26.1463	0.059363	1.07275	2.05275	3.15495
3.09871	90.47	93.65	109.3	134.7																	26.1797	0.0621982	1.07224	2.05093	3.15495
3.10338	90.39	93.71	109.4	134.8																	26.2132	0.0630399	1.06662	2.0517	3.14699
3.10806	90.49	93.69	109.5	134.7																	26.2466	0.0597174	1.06677	2.04988	3.14489
3.11273	90.45	93.67	109.6	134.7																	26.28	0.0606477	1.06932	2.04964	3.14774
3.11741	90.37	93.69	109.8	134.7																	26.3134	0.0568821	1.06633	2.04831	3.14087
3.12208	90.21	93.73	109.8	134.6																	26.3469	0.0585655	1.06517	2.04877	3.13743
3.12675	90.17	93.55	109.8	134.5																	26.3803	0.0558189	1.06655	2.05125	3.14623
3.13143	90.11	93.47	110	134.5																	26.4137	0.0557303	1.07027	2.04803	3.13794
3.1361	90.17	93.63	110	134.4																	26.4471	0.0560847	1.06619	2.0494	3.1335
3.14077	90.21	93.63	110.1	134.4																	26.4806	0.0561733	1.06305	2.04915	3.1345
3.14545	90.21	93.79	110.2	134.6																	26.514	0.0550658	1.06626	2.04541	3.14238
3.15012	90.33	93.91	110.1	134.6																	26.5474	0.0554645	1.06677	2.04653	3.13199
3.1548	90.37	94.01	110.2	134.6																	26.5808	0.055243	1.0613	2.04551	3.13651
3.15947	90.47	94.05	110.3	134.6																	26.6142	0.0563948	1.06057	2.04747	3.13534
3.16414	90.59	94.01	110.4	134.6																	26.6477	0.0551987	1.06414	2.04538	3.13215
3.16882	90.47	94.05	110.4	134.6																	26.6811	0.0523634	1.06896	2.04503	3.13291
3.17349	90.59	94.19	110.5	134.5																	26.7145	0.0532938	1.0605	2.046	3.13274
3.17816	90.63	94.35	110.5	134.4																	26.7479	0.0532052	1.06014	2.04457	3.1366
3.18284	90.61	94.37	110.5	134.3																	26.7814	0.0541355	1.06451	2.04524	3.13023
3.18751	90.67	94.37	110.5	134.2																	26.8148	0.0516989	1.06152	2.04684	3.12863
3.19219	90.61	94.33	110.5	134.3																	26.8482	0.051566	1.06188	2.04436	3.12771
3.19686	90.69	94.21	110.6	134.2																	26.8816	0.0548886	1.06203	2.04457	3.12822
3.20153	90.65	94.25	110.6	134.3																	26.9151	0.0530723	1.06254	2.04632	3.12671
3.20621	90.71	94.21	110.9	134.5																	26.9485	0.0532495	1.06356	2.046	3.12478
3.21088	90.67	94.25	110.9	134.5																	26.9819	0.0522748	1.06436	2.04859	3.12855
3.21555	90.79	94.45	110.9	134.5																	27.0153	0.0528508	1.06451	2.04628	3.13157
3.22023	90.75	94.33	110.7	134.3																	27.0487	0.0562176	1.06196	2.04674	3.13215
3.2249	90.77	94.45	110.8	134.3																	27.0822	0.0531166	1.06334	2.04653	3.1283
3.22958	90.77	94.43	110.9	134.3																	27.1156	0.0542684	1.06342	2.04719	3.12688
3.23425	90.81	94.51	111	134.3																	27.149	0.0544013	1.06947	2.04782	3.13073
3.23892	90.83	94.67	111	134.3																	27.1824	0.0532938	1.06524	2.04786	3.12436
3.2436	90.77	94.65	111.1	134.4																	27.2158	0.0544456	1.06028	2.04625	3.12713
3.24827	90.85	94.67	111.1	134.6																	27.2493	0.055243	1.06276	2.04429	3.12436
3.25294	91.01	94.81	111.2	134.6																	27.2827	0.0546228	1.06619	2.04677	3.13174
3.25762	91.01	94.89	111.2	134.6																	27.3161	0.0548443	1.06174	2.04377	3.1309
3.26229	91.11	94.97	111.4	134.5																	27.3495	0.051566	1.06218	2.04443	3.12486
3.26697	91.09	94.79	111.5	134.5																	27.383	0.0549772	1.0656	2.0424	3.13165
3.27164	91.17	94.99	111.5	134.5																	27.4164	0.0535153	1.06283	2.0431	3.12486
3.27631	91.17	95.21	111.5	134.6																	27.4498	0.0528508	1.06028	2.04321	3.12193
3.28099	91.29	95.35	111.6	134.6																	27.4832	0.0490409	1.06444	2.04394	3.12595
3.28566	91.41	95.05	111.7	134.6																	27.5166	0.0511673	1.06509	2.04352	3.1226
3.29033	91.53	94.91	111.8	134.7																	27.5501	0.053914	1.06152	2.04422	3.12654
3.29501	91.61	94.83	111.9	134.5																	27.5835	0.0532052	1.06086	2.04527	3.1283
3.29968	91.63	95.03	111.8	134.4																	27.6169	0.0518761	1.06458	2.04129	3.12604
3.30436	91.67	95.21	111.8	134.5																	27.6503	0.0507686	1.06159	2.04412	3.134
3.30903	91.49	95.47	111.8	134.5																	27.6838	0.0549329	1.06407	2.04184	3.12922
3.3137	91.55	95.35	111.8	134.6																	27.7172	0.0548	1.06429	2.04569	3.12403
3.31838	91.55	95.21	111.9	134.6																	27.7506	0.0551544	1.06342	2.04457	3.12989
3.32305	91.55	95.23	111.9	134.7																	27.784	0.0517875	1.0621	2.04545	3.13492
3.32772	91.53	95.19	112	134.8																	27.8175	0.0522748	1.06465	2.04656	3.13517
3.3324	91.53	95.41	111.9	134.7																	27.8509	0.057901	1.06225	2.04842	3.13584
3.33707	91.63	95.61	111.9	134.6																	27.8843	0.0536482	1.06487	2.04828	3.13618
3.34175	91.65	95.71	112	134.7																	27.9177	0.0562176	1.06524	2.04821	3.13877
3.34642	91.69	95.63	112	134.7																	27.9511	0.0610907	1.0707	2.04992	3.13559
3.35109	91.71	95.57	112	134.7																	27.9846	0.0660967	1.06793	2.05314	3.14012
3.35577	91.65	95.55	112.1	134.7																	28.018	0.0674257	1.07224	2.05366	3.14665
3.36044	91.65	95.55	112.1	134.7																	28.0514	0.0788996	1.07785	2.05751	3.15084
3.36511	91.71	95.69	112.2	134.7																	28.0848	0.0825765	1.08747	2.06247	3.14866
3.36979	91.71	95.59	112.2	134.7																	28.1183	0.0923227	1.08834	2.06565	3.14573
3.37446	91.69	95.41	112.2	134.8																	28.1517	0.0947592	1.0949	2.06572	3.1469
3.37914	91.73	95.59	112.3	134.8																	28.1851	0.0971515	1.09673	2.06055	3.15067
3.38381	91.75	95.83	112.4	134.9																	28.2185	0.0956895	1.0925	2.05607	3.15855
3.38848	91.81	95.81	112.2	135																	28.252	0.0862092	1.09359	2.05635	3.15051
3.39316	91.89	95.89	112.2	135																	28.2854	0.0816905	1.08681	2.05072	3.14347
3.39783	91.83	96.11	112.3	135																	28.3188	0.0689319	1.07778	2.05072	3.13802
3.40251	91.97	96.19	112.3	135.1																	28.3522	0.0676915	1.07683	2.04496	3.13819
3.40718	92.01	96.11	112.5	135.1																	28.3856	0.0610907	1.07136	2.04646	3.134
3.41185	91.99	96.37	112.5	135																	28.4191	0.0592744	1.06611	2.04538	3.13718
3.41653	92.11	96.47	112.6	135.1																	28.4525	0.0581225	1.06772	2.04471	3.13492
3.4212	92.13	96.41	112.4	134.8																	28.4859	0.0589642	1.07049	2.04545	3.13383
3.42587	92.05	96.35	112.6	134.6																	28.5193	0.056572	1.06509	2.04548	3.13115
3.43055	92.09	96.47	112.7	134.8																	28.5527	0.0546671	1.06772	2.04174	3.12444
3.43522	92.21	96.27	112.7	134.8																	28.5862	0.0573694	1.06363	2.04073	3.12134
3.4399	92.15	96.25	112.9	134.9																	28.6196	0.0549329	1.06436	2.03894	3.1226
3.44457	92.09	96.21	113	134.9																	28.653	0.0553316	1.06414	2.04024	3.12897
3.44924	92.09	96.03	113	134.8																	28.6864	0.0530723	1.0664	2.04226	3.12218
3.45392	92.05	95.89	113	134.9																	28.7199	0.0505914	1.06188	2.04408	3.12428
3.45859	92.13	95.97	113.1	134.9																	28.7533	0.0542684	1.06407	2.04163	3.11456
3.46326	92.13	96.07	113.1	134.9																	28.7867	0.0517875	1.06517	2.03786	3.12629
3.46794	92.17	96.19	113.1	134.9																	28.8201	0.0505028	1.06939	2.04317	3.12
3.47261	92.13	96.25	113.1	135																	28.8536	0.0522305	1.06713	2.03898	3.12352
3.47729	92.29	96.41	113.1	135																	28.887	0.0515217	1.06575	2.04181	3.11992
3.48196	92.41	96.65	113.2	134.9																	28.9204	0.0527178	1.06582	2.04163	3.12553
3.48663	92.39	96.75	113.2	134.9																	28.9538	0.0510787	1.06451	2.04132	3.11958
3.49131	92.37	96.87	113.2	134.8																	28.9872	0.0522748	1.07085	2.03901	3.12805
3.49598	92.27	96.87	113.3	134.9																	29.0207	0.051123	1.06976	2.04139	3.12352
3.50065	92.35	96.97	113.3	134.9																	29.0541	0.0506357	1.07136	2.04122	3.1221
3.50533	92.31	97.07	113.3	134.8																	29.0875	0.0536925	1.06531	2.04314	3.12076
3.51	92.41	97.15	113.4	134.8																	29.1209	0.0510344	1.07063	2.04212	3.12939
3.51468	92.47	97.25	113.4	134.8																	29.1544	0.0523634	1.06998	2.04101	3.12646
3.51935	92.57	97.51	113.5	134.8																	29.1878	0.0518761	1.06998	2.03919	3.12537
3.52402	92.53	97.39	113.5	134.8																	29.2212	0.0522305	1.07661	2.04104	3.12478
3.5287	92.57	97.47	113.5	134.8																	29.2546	0.0533381	1.06779	2.03901	3.12428
3.53337	92.69	97.53	113.7	134.8																	29.288	0.0516103	1.06546	2.04261	3.12252
3.53804	92.59	97.49	113.7	134.7																	29.3215	0.0523634	1.06363	2.04415	3.12972
3.54272	92.67	97.43	113.7	134.7																	29.3549	0.0535153	1.06626	2.04216	3.13257
3.54739	92.77	97.35	113.7	134.8																	29.3883	0.0516546	1.06305	2.04345	3.12612
3.55207	92.81	97.31	113.8	134.7																	29.4217	0.051566	1.0624	2.03978	3.12729
3.55674	92.85	97.45	113.8	134.7																	29.4552	0.052452	1.06487	2.04321	3.13098
3.56141	92.83	97.61	113.9	134.6																	29.4886	0.0518761	1.06174	2.04496	3.134
3.56609	92.97	97.67	114	134.6																	29.522	0.0533824	1.06597	2.04377	3.13375
3.57076	92.91	97.81	114	134.5																	29.5554	0.0559961	1.06932	2.04586	3.13433
3.57543	93.09	97.89	114.1	134.6																	29.5889	0.0589199	1.06976	2.05013	3.13316
3.58011	92.91	97.77	114.1	134.7																	29.6223	0.0626412	1.06772	2.05205	3.14364
3.58478	92.91	98.01	114.2	134.7																	29.6557	0.0691534	1.07588	2.0539	3.14598
3.58946	92.93	98.13	114.1	134.6																	29.6891	0.0765516	1.08616	2.05901	3.14933
3.59413	92.95	98.07	114	134.6																	29.7225	0.0874496	1.08375	2.05859	3.14816
3.5988	92.89	98.01	114.2	134.7																	29.756	0.094582	1.0949	2.0645	3.15252
3.60348	92.87	97.89	114.2	134.5																	29.7894	0.0975945	1.09651	2.06348	3.15327
3.60815	92.83	97.91	114.3	134.3																	29.8228	0.0986577	1.09199	2.06247	3.14975
3.61282	92.73	97.97	114.4	134.3																	29.8562	0.0944048	1.09469	2.05751	3.1531
3.6175	92.79	98.13	114.5	134.2																	29.8897	0.0865193	1.09228	2.05404	3.15478
3.62217	92.77	98.25	114.5	134.2																	29.9231	0.0816019	1.08499	2.05051	3.14179
3.62685	92.83	98.39	114.6	134.3																	29.9565	0.0707925	1.07384	2.04803	3.13961
3.63152	92.83	98.25	114.6	134.4																	29.9899	0.0666283	1.06968	2.04597	3.13961
3.63619	92.91	98.25	114.6	134.4																	30.0234	0.0607363	1.07442	2.04115	3.13945
3.64087	93.01	98.33	114.6	134.5																	30.0568	0.0613565	1.06597	2.04307	3.1407
3.64554	93.09	98.47	114.7	134.6																	30.0902	0.0557746	1.06225	2.04303	3.13526
3.65021	93.11	98.45	114.8	134.8																	30.1236	0.0525849	1.06225	2.04188	3.1345
3.65489	93.05	98.35	114.8	134.8																	30.157	0.053471	1.05963	2.04268	3.13324
3.65956	92.91	98.41	114.8	134.8																	30.1905	0.0558189	1.06043	2.04212	3.12872
3.66424	92.95	98.47	114.8	134.8																	30.2239	0.051566	1.05846	2.04191	3.13467
3.66891	92.99	98.45	114.9	134.8																	30.2573	0.0532495	1.0624	2.04335	3.13366
3.67358	93.17	98.69	115	134.8																	30.2907	0.0535153	1.06327	2.0431	3.13542
3.67826	93.09	98.81	115	134.8																	30.3241	0.0529394	1.06414	2.04464	3.14146
3.68293	92.95	98.49	114.9	134.8																	30.3576	0.057901	1.0621	2.04793	3.14305
3.68761	93.03	98.49	114.9	134.7																	30.391	0.0569707	1.06371	2.04873	3.14146
3.69228	93.03	98.49	115	134.7																	30.4244	0.0607363	1.06465	2.04943	3.14607
3.69695	93.15	98.53	115.1	134.6																	30.4578	0.0626412	1.0707	2.05289	3.15135
3.70163	93.09	98.53	115.1	134.7																	30.4913	0.0691534	1.0769	2.05709	3.15763
3.7063	93.05	98.69	115.1	134.8																	30.5247	0.0742923	1.08091	2.06146	3.16375
3.71097	92.95	98.83	115.2	134.8																	30.5581	0.0836397	1.09388	2.06918	3.16794
3.71565	93.03	98.89	115.2	134.8																	30.5915	0.098259	1.10052	2.07565	3.17095
3.72032	92.99	98.69	115.2	134.7																	30.6249	0.108448	1.11517	2.08589	3.17959
3.725	92.97	98.63	115.3	134.8																	30.6584	0.130377	1.12953	2.09515	3.18478
3.72967	92.93	98.79	115.3	134.7																	30.6918	0.151331	1.13798	2.0954	3.18679
3.73434	93.03	98.95	115.2	134.7																	30.7252	0.169716	1.14564	2.09739	3.18797
3.73902	93.25	99.07	115.3	134.7																	30.7586	0.170115	1.15519	2.09442	3.1826
3.74369	93.35	99.11	115.4	134.6																	30.7921	0.169805	1.15351	2.08341	3.17649
3.74836	93.41	99.11	115.4	134.6																	30.8255	0.147256	1.13871	2.07278	3.17732
3.75304	93.33	99.11	115.4	134.5																	30.8589	0.129137	1.12712	2.06432	3.16945
3.75771	93.21	99.41	115.4	134.5																	30.8923	0.105126	1.10219	2.05397	3.16534
3.76239	93.35	99.47	115.5	134.5																	30.9258	0.0886014	1.0995	2.05272	3.16392
3.76706	93.41	99.43	115.5	134.6																	30.9592	0.0775705	1.08623	2.05065	3.14598
3.77173	93.53	99.45	115.6	134.4																	30.9926	0.0707925	1.07522	2.04478	3.14565
3.77641	93.41	99.47	115.6	134.4																	31.026	0.0643689	1.06779	2.04331	3.13408
3.78108	93.27	99.49	115.6	134.4																	31.0594	0.0635715	1.06896	2.04017	3.13115
3.78575	93.43	99.55	115.7	134.4																	31.0929	0.0617552	1.06342	2.0387	3.13551
3.79043	93.43	99.53	115.6	134.5																	31.1263	0.0597617	1.06808	2.03866	3.12646
3.7951	93.41	99.47	115.6	134.5																	31.1597	0.053471	1.06378	2.03842	3.12604
3.79978	93.33	99.21	115.7	134.4																	31.1931	0.0528065	1.06356	2.03894	3.12428
3.80445	93.27	99.35	115.7	134.4																	31.2266	0.0511673	1.05955	2.03852	3.12394
3.80912	93.39	99.53	115.7	134.4																	31.26	0.0504142	1.06086	2.03786	3.11749
3.8138	93.53	99.57	115.7	134.4																	31.2934	0.0495725	1.06152	2.04006	3.11682
3.81847	93.45	99.41	115.7	134.5																	31.3268	0.0472246	1.06342	2.03817	3.11682
3.82314	93.35	99.51	115.7	134.5																	31.3603	0.0474018	1.05737	2.03632	3.11347
3.82782	93.45	99.73	115.8	134.4																	31.3937	0.0482878	1.05839	2.03527	3.11305
3.83249	93.51	99.73	116	134.4																	31.4271	0.0479777	1.05722	2.03475	3.11338
3.83717	93.37	99.91	116	134.4																	31.4605	0.0483764	1.05686	2.03559	3.10919
3.84184	93.43	100	115.9	134.4																	31.4939	0.046117	1.05532	2.03583	3.11506
3.84651	93.37	99.93	116	134.4																	31.5274	0.0448323	1.05328	2.03464	3.11196
3.85119	93.47	100	116.1	134.4																	31.5608	0.0420414	1.05627	2.03555	3.10718
3.85586	93.47	99.97	116.1	134.2																	31.5942	0.0468259	1.05729	2.0366	3.10944
3.86053	93.41	100.1	116.2	134.3																	31.6276	0.0458955	1.05241	2.03559	3.11799
3.86521	93.45	100	116.1	134.2																	31.661	0.0444336	1.05693	2.03422	3.11858
3.86988	93.41	100.2	116.3	134.2																	31.6945	0.0468259	1.05576	2.03276	3.11749
3.87456	93.45	100.2	116.4	134.2																	31.7279	0.0427059	1.05635	2.03443	3.11171
3.87923	93.43	100.2	116.4	134.2																	31.7613	0.0458512	1.05146	2.03475	3.11472
3.8839	93.43	100.3	116.5	134.2																	31.7947	0.0444336	1.05401	2.03744	3.1112
3.88858	93.55	100.3	116.4	134.2																	31.8282	0.0427945	1.05591	2.03723	3.11556
3.89325	93.59	100.4	116.3	134.1																	31.8616	0.0438134	1.05678	2.03688	3.11238
3.89792	93.51	100.6	116.3	134.1																	31.895	0.0454968	1.05693	2.03408	3.11447
3.9026	93.49	100.4	116.4	134.2																	31.9284	0.0477562	1.05591	2.0381	3.11581
3.90727	93.59	100.4	116.5	134.1																	31.9618	0.0485979	1.05649	2.03657	3.1226
3.91195	93.65	100.3	116.5	134.2																	31.9953	0.0495725	1.05401	2.03657	3.11933
3.91662	93.67	100.4	116.6	134.2																	32.0287	0.0501927	1.05824	2.03978	3.11891
3.92129	93.69	100.3	116.6	134.3																	32.0621	0.0508572	1.06006	2.04104	3.12788
3.92597	93.59	100.3	116.7	134.3																	32.0955	0.0551544	1.06517	2.04345	3.11984
3.93064	93.63	100.3	116.7	134.3																	32.129	0.0563062	1.0718	2.04936	3.12897
3.93532	93.71	100.3	116.7	134.3																	32.1624	0.0581668	1.07012	2.0531	3.12813
3.93999	93.77	100.2	116.6	134.3																	32.1958	0.0666726	1.0742	2.05356	3.1314
3.94466	93.81	100.2	116.6	134.2																	32.2292	0.0662296	1.07967	2.05485	3.1335
3.94934	93.81	100.4	116.8	134.3																	32.2627	0.0694192	1.07741	2.04981	3.13249
3.95401	93.75	100.6	116.8	134.2																	32.2961	0.0722545	1.08106	2.04716	3.12922
3.95868	93.79	100.6	116.9	134.3																	32.3295	0.0649448	1.07763	2.04527	3.12662
3.96336	93.85	100.7	116.8	134.3																	32.3629	0.0597174	1.07398	2.04181	3.12746
3.96803	93.87	100.9	116.8	134.3																	32.3963	0.0577681	1.07005	2.03933	3.12285
3.97271	93.81	100.7	116.8	134.3																	32.4298	0.0509015	1.06735	2.03831	3.12377
3.97738	93.83	100.6	116.9	134.4																	32.4632	0.0505028	1.05686	2.03604	3.11506
3.98205	93.91	100.5	116.8	134.4																	32.4966	0.0458512	1.05999	2.03517	3.12109
3.98673	93.93	100.6	116.9	134.4																	32.53	0.0469145	1.0586	2.0345	3.11129
3.9914	93.95	100.6	116.9	134.4																	32.5635	0.0451867	1.057	2.03401	3.10852
3.99607	93.87	100.6	116.9	134.5																	32.5969	0.0442121	1.05693	2.03471	3.11296
4.00075	93.87	100.8	117	134.5																	32.6303	0.0457626	1.0546	2.0358	3.11782
4.00542	93.89	100.9	117	134.5																	32.6637	0.0458955	1.05809	2.03478	3.12151
4.0101	93.81	100.9	117.1	134.5																	32.6972	0.0426173	1.05292	2.03405	3.11565
4.01477	93.91	100.9	117.1	134.6																	32.7306	0.0469145	1.05569	2.03562	3.12034
4.01944	93.95	100.9	117.1	134.6																	32.764	0.0473575	1.05438	2.03615	3.119
4.02412	93.93	100.9	117.2	134.6																	32.7974	0.0448323	1.05518	2.03947	3.11632
4.02879	93.87	101	117.2	134.5																	32.8308	0.0468702	1.05999	2.03852	3.12067
4.03346	93.95	101	117.2	134.6																	32.8643	0.0510787	1.06269	2.03915	3.11791
4.03814	93.97	101.1	117.3	134.6																	32.8977	0.0489966	1.06611	2.04548	3.12872
4.04281	94.09	101.1	117.3	134.6																	32.9311	0.0572365	1.06779	2.04786	3.13224
4.04749	94.21	101	117.4	134.7																	32.9645	0.0631728	1.07092	2.05342	3.13408
4.05216	94.19	101	117.4	134.7																	32.998	0.0752226	1.08011	2.05908	3.13727
4.05683	94.27	100.9	117.4	134.7																	33.0314	0.0774376	1.08834	2.06467	3.13911
4.06151	94.23	100.9	117.3	134.7																	33.0648	0.0912595	1.09636	2.06701	3.14422
4.06618	94.15	101	117.4	134.7																	33.0982	0.108714	1.10555	2.06981	3.14171
4.07085	94.17	101.1	117.6	134.7																	33.1316	0.112169	1.10905	2.0688	3.14121
4.07553	94.21	101.3	117.7	134.7																	33.1651	0.113321	1.107	2.06652	3.14095
4.0802	94.17	101.3	117.6	134.7																	33.1985	0.103132	1.107	2.0553	3.1366
4.08488	94.15	101.2	117.6	134.8																	33.2319	0.0935188	1.09913	2.04926	3.14255
4.08955	94.09	101.3	117.6	134.7																	33.2653	0.0824436	1.08805	2.04482	3.13417
4.09422	94.11	101.1	117.7	134.7																	33.2987	0.070128	1.07763	2.04118	3.12688
4.0989	94.17	101.2	117.8	134.7																	33.3322	0.0578567	1.07092	2.04027	3.12444
4.10357	94.27	101.2	117.7	134.6																	33.3656	0.051123	1.05955	2.03485	3.1107
4.10824	94.41	101.2	117.6	134.7																	33.399	0.0517875	1.05846	2.03335	3.11255
4.11292	94.49	101.3	117.6	134.6																	33.4324	0.0470917	1.05963	2.0331	3.11037
4.11759	94.53	101.4	117.7	134.6																	33.4659	0.044788	1.05467	2.03101	3.10408
4.12227	94.57	101.6	117.7	134.4																	33.4993	0.0470917	1.05853	2.03227	3.10735
4.12694	94.59	101.6	117.8	134.4																	33.5327	0.0433704	1.0597	2.03227	3.10425
4.13161	94.57	101.5	117.8	134.5																	33.5661	0.0427945	1.05409	2.0322	3.10148
4.13629	94.45	101.6	117.9	134.6																	33.5996	0.040225	1.05809	2.03069	3.10634
4.14096	94.43	101.6	117.8	134.6																	33.633	0.0431489	1.0546	2.03188	3.10777
4.14563	94.39	101.5	117.5	134.6																	33.6664	0.039782	1.05642	2.02985	3.10014
4.15031	94.45	101.4	117.6	134.5																	33.6998	0.0417313	1.05729	2.03038	3.09972
4.15498	94.45	101.5	117.7	134.5																	33.7332	0.0411111	1.05226	2.03013	3.09855
4.15966	94.49	101.5	117.7	134.4																	33.7667	0.0417756	1.05693	2.03146	3.09629
4.16433	94.59	101.7	117.8	134.5																	33.8001	0.0423515	1.0554	2.03031	3.09872
4.169	94.43	101.7	118	134.5																	33.8335	0.0433261	1.05671	2.0295	3.09595
4.17368	94.43	101.8	118	134.4																	33.8669	0.0389846	1.05299	2.02999	3.09872
4.17835	94.37	101.8	118.1	134.4																	33.9004	0.0392061	1.05285	2.0301	3.09754
4.18302	94.45	101.6	118.1	134.4																	33.9338	0.0368582	1.04993	2.02971	3.09252
4.1877	94.43	101.5	118.1	134.3																	33.9672	0.0389403	1.05343	2.02975	3.09528
4.19237	94.51	101.5	118.3	134.3																	34.0006	0.0414655	1.05161	2.03041	3.0993
4.19705	94.55	101.5	118.3	134.3																	34.0341	0.0396934	1.05394	2.0302	3.09679
4.20172	94.63	101.6	118.3	134.2																	34.0675	0.0384973	1.05255	2.02804	3.09687
4.20639	94.65	101.6	118.2	134.1																	34.1009	0.0399592	1.05124	2.0302	3.09662
4.21107	94.51	101.8	118.2	134.1																	34.1343	0.0410668	1.05051	2.02877	3.09511
4.21574	94.49	101.8	118.2	134.2																	34.1677	0.0419528	1.05285	2.03066	3.09863
4.22042	94.47	101.6	118.2	134.3																	34.2012	0.0404466	1.05365	2.03094	3.09386
4.22509	94.39	101.8	118.3	134.2																	34.2346	0.0419085	1.05277	2.03111	3.09771
4.22976	94.33	101.8	118.3	134.2																	34.268	0.0437691	1.05642	2.03415	3.09897
4.23444	94.39	101.6	118.4	134.2																	34.3014	0.045674	1.05569	2.03422	3.1045
4.23911	94.45	101.7	118.4	134.1																	34.3349	0.0463385	1.05343	2.03664	3.10618
4.24378	94.47	101.7	118.5	134																	34.3683	0.0454525	1.05635	2.03538	3.104
4.24846	94.39	101.7	118.5	133.9																	34.4017	0.0511673	1.06283	2.03919	3.10324
4.25313	94.37	101.7	118.4	134																	34.4351	0.0555531	1.06181	2.03985	3.1081
4.25781	94.37	101.7	118.4	134.1																	34.4685	0.0571922	1.06706	2.04062	3.11162
4.26248	94.45	101.5	118.5	134.1																	34.502	0.0636158	1.06815	2.04387	3.10651
4.26715	94.41	101.7	118.5	134																	34.5354	0.0686218	1.06917	2.04328	3.11322
4.27183	94.41	101.7	118.4	134																	34.5688	0.0661853	1.07085	2.04324	3.11288
4.2765	94.45	101.6	118.5	133.9																	34.6022	0.070128	1.07019	2.03786	3.11003
4.28117	94.51	101.7	118.4	133.9																	34.6357	0.0606477	1.07209	2.03775	3.11053
4.28585	94.39	101.8	118.4	133.9																	34.6691	0.0572365	1.06407	2.03548	3.10534
4.29052	94.41	101.8	118.5	133.9																	34.7025	0.0533824	1.06793	2.03457	3.10584
4.2952	94.27	101.8	118.6	133.8																	34.7359	0.0494396	1.05912	2.03286	3.10065
4.29987	94.27	101.8	118.7	133.7																	34.7694	0.0436362	1.05992	2.03104	3.10542
4.30454	94.31	101.9	118.7	133.7																	34.8028	0.0440349	1.05401	2.03199	3.09696
4.30922	94.45	102	118.9	133.7																	34.8362	0.0425287	1.0546	2.0286	3.0983
4.31389	94.41	102.1	118.9	133.7																	34.8696	0.043016	1.05416	2.02811	3.10199
4.31856	94.49	102.2	119	133.7																	34.903	0.04213	1.05	2.02947	3.10232
4.32324	94.51	102.2	119	133.8																	34.9365	0.0414655	1.04855	2.03041	3.09855
4.32791	94.55	102.3	118.8	133.7																	34.9699	0.0405795	1.05263	2.03164	3.0993
4.33259	94.45	101.9	118.8	133.7																	35.0033	0.0392504	1.05175	2.02957	3.10006
4.33726	94.45	101.9	118.8	133.6																	35.0367	0.0416427	1.05277	2.03034	3.09671
4.34193	94.29	102	118.9	133.6																	35.0701	0.0432818	1.05044	2.02957	3.09654
4.34661	94.25	101.9	118.9	133.7																	35.1036	0.0398706	1.05234	2.02877	3.09528
4.35128	94.25	101.9	119	133.6																	35.137	0.0400478	1.04818	2.02713	3.09587
4.35595	94.25	102.2	119.1	133.6																	35.1704	0.0427945	1.05059	2.02936	3.0957
4.36063	94.21	102.2	119.2	133.7																	35.2038	0.0431046	1.05008	2.03069	3.10509
4.3653	94.21	102.4	119.4	133.7																	35.2373	0.0420414	1.05409	2.03101	3.09905
4.36998	94.25	102.2	119.4	133.7																	35.2707	0.043016	1.05518	2.03324	3.09997
4.37465	94.31	102.3	119.3	133.7																	35.3041	0.0442564	1.05365	2.03489	3.10844
4.37932	94.27	102.4	119.4	133.7																	35.3375	0.0474904	1.05649	2.03359	3.10609
4.384	94.33	102.4	119.4	133.8																	35.371	0.0451867	1.05656	2.03457	3.11271
4.38867	94.37	102.5	119.3	133.7																	35.4044	0.0491738	1.06291	2.03919	3.11615
4.39334	94.37	102.3	119.5	133.8																	35.4378	0.0522305	1.06932	2.038	3.11229
4.39802	94.45	102.3	119.6	133.8																	35.4712	0.0594516	1.0683	2.04433	3.1164
4.40269	94.57	102.5	119.7	133.8																	35.5046	0.0636158	1.07428	2.04821	3.12453
4.40737	94.51	102.8	119.8	133.8																	35.5381	0.0727418	1.08638	2.05184	3.12662
4.41204	94.57	102.3	119.8	133.8																	35.5715	0.0870509	1.08929	2.05565	3.12201
4.41671	94.45	102.3	119.8	133.8																	35.6049	0.0926328	1.09957	2.05925	3.11833
4.42139	94.51	102.2	119.8	133.8																	35.6383	0.105303	1.09804	2.05848	3.13232
4.42606	94.57	102.3	120	133.8																	35.6718	0.108891	1.10205	2.05537	3.12562
4.43073	94.55	102.5	120.1	133.7																	35.7052	0.105879	1.10125	2.05079	3.13048
4.43541	94.57	102.4	120.1	133.7																	35.7386	0.100563	1.09818	2.0459	3.12386
4.44008	94.57	102.6	120.2	133.6																	35.772	0.0877154	1.09075	2.04384	3.11464
4.44476	94.55	102.6	120.1	133.6																	35.8054	0.0764187	1.08324	2.03982	3.11414
4.44943	94.49	102.7	120.1	133.7																	35.8389	0.0658309	1.07428	2.03597	3.10819
4.4541	94.55	102.9	120.2	133.6																	35.8723	0.0549329	1.06553	2.03555	3.11271
4.45878	94.49	102.9	120.2	133.8																	35.9057	0.0495282	1.05933	2.03366	3.10282
4.46345	94.51	102.9	120.2	133.8																	35.9391	0.0471803	1.05635	2.03013	3.10324
4.46812	94.43	103.1	120.4	133.7																	35.9726	0.0449209	1.05554	2.03041	3.10006
4.4728	94.47	103	120.5	133.7																	36.006	0.0436805	1.05088	2.02888	3.09796
4.47747	94.51	103.1	120.5	133.7																	36.0394	0.0420414	1.05248	2.02828	3.09654
4.48215	94.51	103.1	120.5	133.8																	36.0728	0.0420857	1.05197	2.02891	3.09914
4.48682	94.45	103.2	120.5	133.8																	36.1063	0.038453	1.05358	2.02818	3.09729
4.49149	94.53	103.3	120.7	133.8																	36.1397	0.0401807	1.0503	2.02709	3.09511
4.49617	94.49	103.2	120.7	133.8																	36.1731	0.0400478	1.04942	2.02674	3.09268
4.50084	94.63	103.2	120.8	133.7																	36.2065	0.0394276	1.04913	2.0294	3.09327
4.50552	94.57	103.2	120.8	133.8																	36.2399	0.0381429	1.04876	2.02793	3.09545
4.51019	94.63	103.2	120.8	133.8																	36.2734	0.0374784	1.0476	2.0259	3.09687
4.51486	94.61	103.3	120.8	133.7																	36.3068	0.0391618	1.0476	2.02901	3.08657
4.51954	94.59	103.2	120.7	133.8																	36.3402	0.0385416	1.05627	2.02713	3.09268
4.52421	94.65	103.1	120.7	133.7																	36.3736	0.0396048	1.04942	2.02758	3.0962
4.52888	94.67	103	120.7	133.8																	36.407	0.0388517	1.04694	2.03055	3.09025
4.53356	94.65	103.3	120.8	133.7																	36.4405	0.0386302	1.05255	2.02741	3.09059
4.53823	94.79	103.4	120.8	133.7																	36.4739	0.0408896	1.05197	2.02992	3.09486
4.54291	94.77	103.1	120.9	133.6																	36.5073	0.0404466	1.05219	2.02874	3.0962
4.54758	94.75	103.1	121	133.5																	36.5407	0.0415098	1.05234	2.03038	3.09486
4.55225	94.69	103.3	120.7	133.4																	36.5742	0.0423515	1.05664	2.02999	3.09855
4.55693	94.77	103.5	120.7	133.3																	36.6076	0.046117	1.05795	2.03143	3.09713
4.5616	94.73	103.6	120.7	133.4																	36.641	0.0474018	1.05686	2.03192	3.09914
4.56627	94.73	103.6	120.8	133.4																	36.6744	0.0504142	1.05686	2.03293	3.1009
4.57095	94.77	103.6	120.8	133.3																	36.7079	0.0532495	1.05824	2.03349	3.10475
4.57562	94.79	103.5	120.8	133.2																	36.7413	0.0520976	1.06174	2.03408	3.09394
4.5803	94.83	103.6	120.8	133.2																	36.7747	0.0496611	1.0597	2.03262	3.09872
4.58497	94.71	103.7	120.8	133.3																	36.8081	0.0511673	1.06218	2.03146	3.09662
4.58964	94.65	103.5	120.9	133.4																	36.8415	0.0489966	1.05999	2.03069	3.09453
4.59432	94.63	103.6	120.8	133.3																	36.875	0.0463385	1.05715	2.03055	3.0931
4.59899	94.59	103.7	121	133.3																	36.9084	0.0451424	1.05401	2.02957	3.09394
4.60366	94.61	103.7	121.1	133.4																	36.9418	0.0422186	1.05481	2.02922	3.10157
4.60834	94.65	103.7	121.1	133.4																	36.9752	0.0427059	1.05489	2.03076	3.09553
4.61301	94.65	103.8	121.2	133.4																	37.0087	0.0425287	1.04964	2.03006	3.09897
4.61769	94.71	103.8	121.3	133.3																	37.0421	0.0414655	1.04818	2.02912	3.09486
4.62236	94.67	103.8	121.4	133.4																	37.0755	0.0394276	1.05343	2.02992	3.0952
4.62703	94.67	103.8	121.2	133.4																	37.1089	0.0423958	1.05525	2.02891	3.09905
4.63171	94.69	103.7	121.2	133.4																	37.1424	0.0418642	1.05066	2.03167	3.09503
4.63638	94.63	103.6	121.2	133.3																	37.1758	0.0444779	1.05139	2.02908	3.10173
4.64105	94.71	103.4	121.3	133.3																	37.2092	0.0435033	1.05496	2.0316	3.10014
4.64573	94.67	103.4	121.2	133.2																	37.2426	0.045674	1.06116	2.03398	3.10148
4.6504	94.65	103.6	121.3	133.2																	37.276	0.0494839	1.057	2.0351	3.10525
4.65508	94.53	103.7	121.3	133.2																	37.3095	0.0539583	1.06283	2.0402	3.10743
4.65975	94.55	103.7	121.5	133.2																	37.3429	0.059806	1.06954	2.04125	3.11875
4.66442	94.59	103.8	121.6	133.2																	37.3763	0.0685775	1.07566	2.04695	3.11355
4.6691	94.61	103.9	121.7	133.3																	37.4097	0.0777478	1.07836	2.05048	3.11322
4.67377	94.51	103.9	121.7	133.3																	37.4432	0.087361	1.09133	2.05439	3.11942
4.67844	94.49	103.9	121.7	133.4																	37.4766	0.103752	1.09877	2.05349	3.12579
4.68312	94.57	104.1	121.5	133.5																	37.51	0.108049	1.10504	2.05681	3.12025
4.68779	94.55	104.1	121.5	133.4																	37.5434	0.110043	1.10321	2.05314	3.12453
4.69247	94.47	104.2	121.4	133.4																	37.5768	0.105657	1.10154	2.04971	3.11858
4.69714	94.55	104.2	121.5	133.5																	37.6103	0.0972844	1.09418	2.04506	3.11992
4.70181	94.55	104.2	121.5	133.4																	37.6437	0.0872281	1.08995	2.04205	3.11598
4.70649	94.57	104	121.5	133.4																	37.6771	0.0751783	1.08098	2.03919	3.11908
4.71116	94.53	104.1	121.5	133.4																	37.7105	0.0678687	1.07501	2.0352	3.11933
4.71583	94.57	104	121.3	133.3																	37.7439	0.063793	1.0664	2.03737	3.1159
4.72051	94.85	104	121.2	133.3																	37.7774	0.0585212	1.06772	2.03688	3.12369
4.72518	94.85	104.1	121.2	133.3																	37.8108	0.0550658	1.06845	2.0388	3.12972
4.72986	94.83	104.2	121.5	133.3																	37.8442	0.0617109	1.06604	2.04097	3.12604
4.73453	95.09	104.2	121.4	133.5																	37.8776	0.062907	1.06568	2.0445	3.12972
4.7392	95.07	104.4	121.4	133.5																	37.9111	0.0658309	1.07129	2.04405	3.13542
4.74388	95.11	104.4	121.5	133.5																	37.9445	0.0686661	1.07333	2.04737	3.14699
4.74855	95.07	104.4	121.5	133.6																	37.9779	0.0706153	1.07931	2.05055	3.15838
4.75322	94.93	104.4	121.4	133.6																	38.0113	0.0707039	1.08288	2.05418	3.16056
4.7579	94.89	104.5	121.5	133.6																	38.0448	0.0745581	1.08455	2.05485	3.17171
4.76257	94.91	104.5	121.6	133.5																	38.0782	0.0800514	1.08229	2.05607	3.1769
4.76725	94.95	104.5	121.6	133.5																	38.1116	0.0743366	1.09155	2.05443	3.18009
4.77192	94.93	104.6	121.6	133.5																	38.145	0.0833296	1.09002	2.05506	3.18411
4.77659	94.95	104.7	121.5	133.6																	38.1784	0.0746467	1.08893	2.0524	3.17431
4.78127	94.95	104.7	121.4	133.5																	38.2119	0.0747353	1.08674	2.05265	3.16819
4.78594	94.87	104.7	121.4	133.4																	38.2453	0.0734506	1.08988	2.04852	3.16576
4.79062	94.95	104.7	121.5	133.5																	38.2787	0.0663182	1.08266	2.04349	3.16241
4.79529	94.95	104.7	121.6	133.6																	38.3121	0.0657866	1.07537	2.04394	3.14355
4.79996	94.91	104.8	121.6	133.5																	38.3456	0.0638373	1.07617	2.04094	3.13601
4.80464	94.97	104.7	121.6	133.6																	38.379	0.0551101	1.07092	2.03922	3.12872
4.80931	94.85	104.7	121.5	133.6																	38.4124	0.053914	1.07369	2.03618	3.12034
4.81398	94.93	104.6	121.6	133.7																	38.4458	0.0543127	1.06502	2.03489	3.11481
4.81866	94.87	104.7	121.8	133.6																	38.4793	0.0503699	1.06159	2.03227	3.10651
4.82333	94.83	104.8	121.8	133.5																	38.5127	0.049351	1.06444	2.03262	3.1071
4.82801	94.81	104.8	121.8	133.5																	38.5461	0.046117	1.05897	2.0279	3.10065
4.83268	94.85	104.7	121.8	133.5																	38.5795	0.0446108	1.05613	2.03118	3.0957
4.83735	94.91	104.7	121.7	133.6																	38.6129	0.043016	1.05241	2.02881	3.09754
4.84203	94.97	104.6	121.7	133.5																	38.6464	0.0413326	1.05102	2.02846	3.09302
4.8467	94.97	104.7	121.8	133.5																	38.6798	0.0411554	1.05336	2.02702	3.09352
4.85137	94.93	104.8	121.9	133.6																	38.7132	0.0406238	1.05394	2.02849	3.09713
4.85605	94.91	104.9	122	133.6																	38.7466	0.0417313	1.05503	2.02762	3.09168
4.86072	94.95	104.9	122	133.6																	38.7801	0.0422186	1.05358	2.02643	3.09386
4.8654	94.93	104.7	121.9	133.6																	38.8135	0.0411997	1.05481	2.02821	3.09185
4.87007	94.91	104.8	121.9	133.6																	38.8469	0.0410668	1.05277	2.02839	3.08849
4.87474	94.95	104.9	121.9	133.6																	38.8803	0.0405352	1.0511	2.02685	3.08623
4.87942	95.07	104.9	122	133.6																	38.9137	0.0374784	1.05255	2.02832	3.08833
4.88409	94.95	104.8	121.9	133.7																	38.9472	0.0411997	1.0503	2.03006	3.08908
4.88876	94.99	104.8	122	133.7																	38.9806	0.0418642	1.0535	2.02699	3.09218
4.89344	94.97	104.9	122	133.7																	39.014	0.0398263	1.0519	2.02716	3.09201
4.89811	95.09	105	122	133.7																	39.0474	0.0394719	1.05	2.02699	3.09235
4.90279	94.97	104.9	121.9	133.7																	39.0808	0.041244	1.04913	2.02678	3.09704
4.90746	94.93	105	121.9	133.6																	39.1143	0.0400921	1.05102	2.02943	3.09143
4.91213	94.89	105	121.8	133.7																	39.1477	0.0388517	1.05226	2.02839	3.09352
4.91681	94.97	104.9	121.9	133.6																	39.1811	0.0414212	1.05219	2.02744	3.09159
4.92148	94.79	104.9	122.1	133.6																	39.2145	0.0423072	1.04891	2.02874	3.09218
4.92615	94.95	104.8	122.1	133.6																	39.248	0.0404023	1.05153	2.02832	3.08883
4.93083	94.95	104.8	122.1	133.6																	39.2814	0.04213	1.05248	2.03027	3.09763
4.9355	94.91	104.8	122.2	133.6																	39.3148	0.0439906	1.05627	2.03122	3.09905
4.94018	94.93	104.8	122.1	133.7																	39.3482	0.0466487	1.06072	2.03255	3.09889
4.94485	94.85	104.7	122.2	133.6																	39.3817	0.0530723	1.05809	2.03632	3.10978
4.94952	94.83	104.5	122.2	133.6																	39.4151	0.0568378	1.06276	2.04006	3.10165
4.9542	94.73	104.5	122.3	133.6																	39.4485	0.0607806	1.06764	2.04059	3.10182
4.95887	94.79	104.5	122.3	133.5																	39.4819	0.069242	1.07114	2.04094	3.10207
4.96354	94.97	104.4	122.2	133.5																	39.5153	0.074248	1.07675	2.03933	3.10458
4.96822	95.05	104.3	122.2	133.5																	39.5488	0.0746467	1.082	2.04181	3.10592
4.97289	95.05	104.2	122.2	133.5																	39.5822	0.0766402	1.07785	2.0402	3.10701
4.97757	94.97	104.2	122.3	133.4																	39.6156	0.0713241	1.07792	2.03639	3.10592
4.98224	94.93	104.3	122.4	133.4																	39.649	0.0691091	1.07807	2.03496	3.09738
4.98691	95.01	104.4	122.5	133.4																	39.6825	0.0643689	1.06961	2.03475	3.0993
4.99159	95.01	104.4	122.5	133.4																	39.7159	0.0567049	1.06371	2.03317	3.09838
4.99626	94.93	104.5	122.6	133.4																	39.7493	0.053471	1.05802	2.03164	3.0988
5.00093	94.91	104.6	122.7	133.2																	39.7827	0.0467816	1.05729	2.02888	3.09537
5.00561	95.09	104.4	122.6	133.2																	39.8162	0.0446994	1.0597	2.02964	3.09361
5.01028	95.13	104.5	122.5	133.2																	39.8496	0.0439463	1.0519	2.02856	3.09042
5.01496	95.15	104.5	122.5	133.2																	39.883	0.0389846	1.0535	2.02894	3.09243
5.01963	95.15	104.6	122.5	133.3																	39.9164	0.0414212	1.05438	2.02926	3.09285
5.0243	95.21	104.6	122.5	133.3																	39.9498	0.0389403	1.05379	2.03024	3.09729
5.02898	95.17	104.5	122.5	133.2																	39.9833	0.0405795	1.05088	2.03097	3.0895
5.03365	95.17	104.5	122.4	133.2
5.03832	95.17	104.6	122.5	133.3
5.043	95.13	104.6	122.5	133.3
5.04767	95.21	104.6	122.5	133.3
5.05235	95.11	104.6	122.4	133.3
5.05702	95.19	104.7	122.5	133.3
5.06169	95.19	104.7	122.6	133.4
5.06637	95.19	104.5	122.6	133.4
5.07104	95.19	104.5	122.7	133.4
5.07572	95.21	104.5	122.7	133.4
5.08039	95.15	104.5	122.6	133.4
5.08506	95.13	104.6	122.5	133.4
5.08974	95.11	104.7	122.6	133.4
5.09441	95.07	104.6	122.7	133.3
5.09908	95.03	104.7	122.7	133.3
5.10376	95.03	104.6	122.7	133.2
5.10843	95.01	104.6	122.7	133.1
5.11311	95.13	104.5	122.7	133.2
5.11778	95.13	104.5	122.7	133.2
5.12245	95.17	104.6	122.7	133.3
5.12713	95.15	104.5	122.7	133.3
5.1318	95.15	104.5	122.7	133.3
5.13647	95.13	104.6	122.7	133.3
5.14115	95.13	104.7	122.6	133.2
5.14582	95.09	104.6	122.7	133.2
5.1505	95.23	104.7	122.5	133.1
5.15517	95.23	104.6	122.5	133.2
5.15984	95.25	104.6	122.6	133.1
5.16452	95.27	104.7	122.6	133.1
5.16919	95.15	104.7	122.8	133
5.17386	95.17	104.7	122.8	133
5.17854	95.13	104.8	122.7	133
5.18321	95.15	104.9	122.6	133
5.18789	95.21	104.9	122.6	133
5.19256	95.19	104.9	122.6	133
5.19723	95.19	104.9	122.5	133
5.20191	95.21	105	122.4	133
5.20658	95.21	105.1	122.4	133.1
5.21125	95.13	105.1	122.5	133
5.21593	95.21	105.2	122.5	133
5.2206	95.19	105.2	122.4	133
5.22528	95.09	105.2	122.6	133
5.22995	95.11	105.4	122.5	133
5.23462	95.15	105.4	122.4	133
5.2393	95.21	105.4	122.4	133
5.24397	95.17	105.4	122.5	133
5.24864	95.21	105.5	122.5	133
5.25332	95.25	105.4	122.5	133
5.25799	95.39	105.5	122.5	132.9
5.26267	95.35	105.6	122.3	132.9
5.26734	95.25	105.7	122.3	132.9
5.27201	95.25	105.7	122.3	132.8
5.27669	95.31	105.8	122.4	132.8
5.28136	95.33	105.8	122.3	132.8
5.28603	95.37	105.8	122.3	132.8
5.29071	95.33	105.9	122.4	132.8
5.29538	95.33	105.9	122.4	132.8
5.30006	95.33	106	122.4	132.7
5.30473	95.33	106	122.4	132.8
5.3094	95.39	106.2	122.5	132.7
5.31408	95.37	106.2	122.3	132.8
5.31875	95.35	106.3	122.3	132.8
5.32342	95.31	106.3	122.4	132.8
5.3281	95.19	106.2	122.6	132.8
5.33277	95.39	106.2	122.5	132.8
5.33745	95.43	106.1	122.3	132.7
5.34212	95.47	106.1	122.3	132.6
5.34679	95.35	106	122.4	132.5
5.35147	95.35	105.9	122.5	132.5
5.35614	95.43	105.8	122.4	132.5
5.36082	95.33	105.9	122.2	132.6
5.36549	95.33	105.9	122.3	132.7
5.37016	95.37	106.1	122.4	132.7
5.37484	95.31	106.1	122.5	132.8
5.37951	95.41	106.1	122.4	132.7
5.38418	95.49	106	122.4	132.6
5.38886	95.47	106.1	122.3	132.7
5.39353	95.55	106.1	122.2	132.7
5.39821	95.61	106.2	122	132.7
5.40288	95.71	106.1	122	132.7
5.40755	95.71	106.1	122.1	132.6
5.41223	95.67	106	122.1	132.6
5.4169	95.61	106.1	122.3	132.7
5.42157	95.63	106.3	122.1	132.6
5.42625	95.63	106.4	122.1	132.5
5.43092	95.75	106.4	121.9	132.5
5.4356	95.91	106.3	121.8	132.5
5.44027	95.91	106.4	122	132.6
5.44494	95.87	106.5	122.2	132.5
5.44962	95.85	106.4	122.1	132.5
5.45429	95.83	106.5	122.2	132.4
5.45896	95.93	106.6	122	132.3
5.46364	96.05	106.6	122.1	132.3
5.46831	96.09	106.6	122.1	132.3
5.47299	96.09	106.6	122	132.3
5.47766	96.13	106.7	121.9	132.3
5.48233	96.07	106.7	121.9	132.3
5.48701	96.15	106.6	121.9	132.3
5.49168	96.15	106.7	122	132.3
5.49635	96.31	106.8	122	132.2
5.50103	96.17	106.8	122	132.3
5.5057	96.19	106.8	121.9	132.3
5.51038	96.01	106.8	122	132.2
5.51505	96.03	106.8	122	132.1
5.51972	95.93	106.8	122	132.1
5.5244	95.93	106.8	122.1	132.2
5.52907	95.93	106.9	122.2	132.2
5.53374	95.81	106.9	122.2	132.2
5.53842	95.85	106.9	122.1	132.2
5.54309	95.93	106.8	122.1	132.2
5.54777	95.95	106.9	122	132.2
5.55244	95.99	106.9	122	132.1
5.55711	96.01	106.8	122	132.1
5.56179	96.01	106.7	122	132
5.56646	96.11	106.6	122	132
5.57113	96.03	106.7	122.1	132
5.57581	96.03	106.8	122.1	132
5.58048	96.07	106.7	122	132
5.58516	96.11	106.6	122	132
5.58983	96.07	106.7	122	132
5.5945	96.15	106.9	121.9	132
5.59918	96.19	106.9	121.9	132
5.60385	96.23	107	121.9	132
5.60852	96.31	107.1	121.9	132
5.6132	96.31	107.1	122	132.1
5.61787	96.21	107.2	121.9	132.1
5.62255	96.17	107.2	122	132
5.62722	96.21	107.2	122	132
5.63189	96.21	107.3	122	132
5.63657	96.29	107.3	122.1	132
5.64124	96.39	107.4	121.9	132.1
5.64592	96.33	107.5	121.9	132
5.65059	96.27	107.5	121.8	132
5.65526	96.31	107.5	121.9	131.9
5.65994	96.25	107.4	121.9	131.9
5.66461	96.29	107.4	121.8	132
5.66928	96.31	107.5	121.8	132
5.67396	96.31	107.5	121.8	131.9
5.67863	96.37	107.5	121.9	132
5.68331	96.35	107.5	121.9	131.8
5.68798	96.35	107.3	121.8	131.8
5.69265	96.37	107.2	121.8	131.6
5.69733	96.37	107.3	121.8	131.7
5.702	96.29	107.3	121.8	131.6
5.70667	96.35	107.2	121.8	131.6
5.71135	96.33	107.1	121.9	131.4
5.71602	96.41	107.1	121.7	131.4
5.7207	96.35	107.1	121.7	131.4
5.72537	96.35	107.1	121.6	131.3
5.73004	96.37	107.2	121.7	131.3
5.73472	96.43	107.1	121.7	131.3
5.73939	96.43	107.2	121.8	131.2
5.74406	96.25	107.1	121.9	131.2
5.74874	96.41	107.3	121.8	131.2
5.75341	96.43	107.3	121.7	131.2
5.75809	96.43	107.3	121.6	131.1
5.76276	96.65	107.2	121.7	131.1
5.76743	96.57	107.2	121.7	131.1
5.77211	96.63	107.1	121.7	131.1
5.77678	96.53	107.2	121.7	131
5.78145	96.47	107.3	121.8	130.9
5.78613	96.43	107.4	121.6	130.8
5.7908	96.45	107.4	121.6	130.8
5.79548	96.45	107.3	121.6	130.6
5.80015	96.47	107.3	121.6	130.6
5.80482	96.45	107.3	121.6	130.5
5.8095	96.49	107.5	121.6	130.4
5.81417	96.47	107.5	121.7	130.5
5.81884	96.47	107.6	121.7	130.4
5.82352	96.49	107.7	121.7	130.4
5.82819	96.51	107.8	121.7	130.3
5.83287	96.51	107.8	121.5	130.3
5.83754	96.45	107.8	121.6	130.3
5.84221	96.39	107.9	121.6	130.3
5.84689	96.45	108	121.6	130.3
5.85156	96.53	108	121.7	130.4
5.85623	96.51	108.1	121.8	130.3
5.86091	96.45	108.2	121.7	130.3
5.86558	96.49	108.2	121.6	130.2
5.87026	96.45	108.2	121.7	130.2
5.87493	96.45	108.1	121.8	130.2
5.8796	96.41	108.2	121.7	130.2
5.88428	96.47	108.1	121.7	130.1
5.88895	96.39	108.1	121.8	130.2
5.89362	96.43	108.1	121.8	130.1
5.8983	96.33	108.1	121.5	130.1
5.90297	96.31	108.1	121.6	130.1
5.90765	96.29	108.1	121.7	130.1
5.91232	96.33	108.1	121.6	130
5.91699	96.43	108.2	121.7	130.1
5.92167	96.47	108.3	121.6	130.1
5.92634	96.43	108.2	121.6	130.1
5.93102	96.47	108.3	121.6	130.1
5.93569	96.55	108.4	121.7	130
5.94036	96.51	108.2	121.7	130
5.94504	96.51	108.2	121.6	130
5.94971	96.59	108.2	121.6	130
5.95438	96.79	108.2	121.6	130
5.95906	96.71	108.1	121.7	130
5.96373	96.81	108	121.6	130.1
5.96841	96.75	108	121.4	130.1
5.97308	96.65	108	121.4	130
5.97775	96.69	108.1	121.5	130
5.98243	96.73	108.1	121.5	130
5.9871	96.75	108.1	121.4	130
5.99177	96.67	108.2	121.5	130
5.99645	96.73	108.2	121.4	130.1
6.00112	96.67	108.2	121.4	130
6.0058	96.75	108.3	121.3	130.1
6.01047	96.81	108.3	121.4	130.2
6.01514	96.81	108.3	121.3	130.2
6.01982	96.75	108.3	121.4	130.1
6.02449	96.79	108.4	121.4	130.1
6.02916	96.67	108.4	121.3	130
6.03384	96.67	108.4	121.4	130.1
6.03851	96.67	108.5	121.4	130.1
6.04319	96.71	108.5	121.5	130.2
6.04786	96.83	108.3	121.5	130.1
6.05253	96.91	108.2	121.5	130
6.05721	96.81	108.4	121.4	130
6.06188	96.89	108.3	121.3	130.1
6.06655	96.89	108.5	121.2	130.1
6.07123	96.87	108.5	121.3	130.1
6.0759	96.83	108.5	121.3	130
6.08058	96.87	108.4	121.3	130.1
6.08525	96.91	108.5	121.3	130
6.08992	96.99	108.6	121.3	130.1
6.0946	96.89	108.6	121.3	130.1
6.09927	97.05	108.7	121.3	130
6.10394	97.05	108.8	121.4	130
6.10862	97.05	108.7	121.3	130.1
6.11329	97.05	108.7	121.3	130.1
6.11797	97.15	108.8	121.3	130.1
6.12264	97.01	108.7	121.3	129.9
6.12731	96.99	108.8	121.3	129.9
6.13199	97.05	108.9	121.3	129.9
6.13666	96.93	108.7	121.2	129.8
6.14133	96.93	108.9	121.3	129.9
6.14601	97.03	108.9	121.2	130
6.15068	97.07	108.8	121	130
6.15536	96.97	108.9	121.1	130
6.16003	97.01	108.9	121.1	129.9
6.1647	96.91	108.8	121.2	130
6.16938	96.87	108.8	121.2	129.9
6.17405	96.87	108.8	121.2	129.9
6.17872	96.83	108.8	121.2	130
6.1834	96.85	108.8	121.1	129.9
6.18807	96.83	108.8	121.1	129.9
6.19275	96.83	108.7	121.1	129.9
6.19742	96.85	108.8	121.2	129.8
6.20209	96.93	108.7	121	129.8
6.20677	96.87	108.6	120.9	129.8
6.21144	96.83	108.5	121	129.8
6.21612	96.79	108.5	121	129.9
6.22079	96.83	108.5	121.1	129.8
6.22546	96.83	108.5	121.2	129.8
6.23014	96.89	108.6	121.2	129.8
6.23481	96.89	108.5	121.2	129.8
6.23948	96.87	108.4	121.2	129.8
6.24416	96.93	108.6	121.1	129.7
6.24883	96.89	108.6	121	129.7
6.25351	97.05	108.7	121	129.8
6.25818	96.97	108.7	121	129.7
6.26285	96.87	108.6	121	129.6
6.26753	96.89	108.6	121	129.7
6.2722	96.99	108.6	120.9	129.8
6.27687	97.01	108.7	120.8	129.6
6.28155	96.99	108.7	120.9	129.7
6.28622	97.09	108.7	120.9	129.7
6.2909	97.05	108.8	121.1	129.7
6.29557	96.95	108.8	121	129.6
6.30024	96.97	108.8	120.9	129.7
6.30492	96.97	108.8	120.9	129.7
6.30959	97.09	108.7	120.9	129.8
6.31426	97.07	108.6	120.9	129.7
6.31894	96.95	108.7	120.8	129.7
6.32361	96.95	108.7	120.9	129.7
6.32829	96.97	108.6	120.8	129.7
6.33296	96.95	108.7	120.8	129.7
6.33763	96.95	108.6	120.9	129.7
6.34231	96.95	108.7	120.9	129.6
6.34698	97.05	108.6	120.8	129.7
6.35165	97.21	108.7	120.7	129.6
6.35633	97.09	108.8	120.7	129.6
6.361	97.23	108.8	120.6	129.6
6.36568	97.25	108.9	120.7	129.5
6.37035	97.35	108.9	120.6	129.5
6.37502	97.35	108.9	120.6	129.5
6.3797	97.27	108.8	120.7	129.5
6.38437	97.27	108.8	120.7	129.5
6.38904	97.31	108.8	120.7	129.5
6.39372	97.43	108.8	120.8	129.4
6.39839	97.35	108.6	120.8	129.4
6.40307	97.29	108.7	120.8	129.4
6.40774	97.29	108.8	120.7	129.5
6.41241	97.31	108.8	120.7	129.4
6.41709	97.29	108.8	120.7	129.4
6.42176	97.33	108.8	120.8	129.3
6.42643	97.33	108.7	120.8	129.3
6.43111	97.41	108.8	120.7	129.3
6.43578	97.35	108.8	120.6	129.3
6.44046	97.27	108.9	120.6	129.3
6.44513	97.19	108.9	120.6	129.2
6.4498	97.23	109	120.6	129.3
6.45448	97.39	109	120.8	129.1
6.45915	97.35	109	120.7	129.2
6.46383	97.11	109.1	120.7	129.3
6.4685	97.19	109.2	120.6	129.4
6.47317	97.39	109.2	120.4	129.3
6.47785	97.25	109.2	120.5	129.2
6.48252	97.19	109.2	120.6	129.2
6.48719	97.21	109.1	120.6	129.2
6.49187	97.17	109.1	120.5	129.1
6.49654	97.19	109	120.5	129.2
6.50122	97.25	109	120.5	129.2
6.50589	97.23	108.8	120.6	129.2
6.51056	97.27	108.9	120.7	129.1
6.51524	97.35	109	120.6	129.2
6.51991	97.31	108.9	120.6	129.2
6.52458	97.27	109	120.6	129.3
6.52926	97.23	108.9	120.6	129.2
6.53393	97.15	108.9	120.5	129.2
6.53861	97.13	108.9	120.6	129.2
6.54328	97.19	108.9	120.6	129.2
6.54795	97.15	108.9	120.7	129.3
6.55263	97.11	108.9	120.7	129.2
6.5573	97.11	108.9	120.5	129.2
6.56197	97.15	108.9	120.5	129.1
6.56665	97.07	108.8	120.5	129.1
6.57132	97.09	108.9	120.5	129.1
6.576	97.21	108.7	120.5	129
6.58067	97.15	108.7	120.6	129
6.58534	97.33	108.7	120.7	128.9
6.59002	97.27	108.7	120.6	128.8
6.59469	97.19	108.6	120.6	128.8
6.59936	97.35	108.7	120.5	128.8
6.60404	97.19	108.7	120.6	128.8
6.60871	97.23	108.8	120.7	128.7
6.61339	97.27	108.8	120.7	128.8
6.61806	97.27	108.7	120.7	128.9
6.62273	97.31	108.8	120.7	128.8
6.62741	97.27	108.7	120.8	128.9
6.63208	97.25	108.7	120.9	128.9
6.63675	97.17	108.6	120.8	128.8
6.64143	97.21	108.7	120.7	128.9
6.6461	97.33	108.6	120.6	128.8
6.65078	97.25	108.5	120.4	128.8
6.65545	97.25	108.4	120.3	128.7
6.66012	97.17	108.4	120.4	128.7
6.6648	97.17	108.5	120.4	128.7
6.66947	97.23	108.5	120.5	128.7
6.67414	97.13	108.5	120.6	128.6
6.67882	97.17	108.5	120.5	128.7
6.68349	97.21	108.5	120.5	128.7
6.68817	97.27	108.5	120.4	128.6
6.69284	97.31	108.4	120.4	128.7
6.69751	97.31	108.5	120.4	128.7
6.70219	97.35	108.5	120.6	128.7
6.70686	97.41	108.5	120.5	128.7
6.71153	97.25	108.4	120.5	128.7
6.71621	97.37	108.5	120.4	128.7
6.72088	97.39	108.4	120.3	128.7
6.72556	97.35	108.4	120.3	128.6
6.73023	97.35	108.4	120.4	128.6
6.7349	97.39	108.3	120.5	128.6
6.73958	97.39	108.2	120.5	128.6
6.74425	97.35	108.2	120.5	128.6
6.74893	97.29	108.2	120.5	128.6
6.7536	97.39	108.1	120.5	128.7
6.75827	97.55	108.1	120.4	128.7
6.76295	97.51	108	120.3	128.6
6.76762	97.53	107.9	120.3	128.6
6.77229	97.49	108	120.4	128.6
6.77697	97.47	108	120.4	128.6
6.78164	97.45	108.1	120.4	128.6
6.78632	97.35	108	120.5	128.6
6.79099	97.37	108	120.3	128.6
6.79566	97.45	108	120.3	128.5
6.80034	97.45	108	120.2	128.5
6.80501	97.51	107.8	120.2	128.5
6.80968	97.49	107.8	120.1	128.5
6.81436	97.45	107.9	120.3	128.4
6.81903	97.51	107.9	120.3	128.4
6.82371	97.65	107.9	120.3	128.4
6.82838	97.55	107.8	120.2	128.4
6.83305	97.69	107.7	120.2	128.4
6.83773	97.65	107.6	120.2	128.3
6.8424	97.57	107.7	120.3	128.3
6.84707	97.63	107.7	120.3	128.3
6.85175	97.71	107.7	120.4	128.3
6.85642	97.73	107.6	120.2	128.3
6.8611	97.59	107.6	120.4	128.4
6.86577	97.67	107.5	120.5	128.4
6.87044	97.65	107.6	120.4	128.4
6.87512	97.67	107.5	120.4	128.4
6.87979	97.65	107.5	120.5	128.3
6.88446	97.65	107.5	120.3	128.3
6.88914	97.63	107.5	120.3	128.3
6.89381	97.59	107.6	120.3	128.1
6.89849	97.61	107.7	120.3	128.2
6.90316	97.81	107.7	120.5	128.3
6.90783	97.83	107.8	120.4	128.4
6.91251	97.79	107.7	120.3	128.5
6.91718	97.85	107.8	120.4	128.5
6.92185	97.97	107.7	120.4	128.5
6.92653	97.89	107.8	120.5	128.4
6.9312	97.91	107.8	120.3	128.4
6.93588	98.03	107.8	120.4	128.4
6.94055	98.03	107.8	120.4	128.3
6.94522	98.03	107.8	120.5	128.3
6.9499	98.01	107.7	120.5	128.2
6.95457	97.97	107.7	120.3	128.2
6.95924	97.95	107.8	120.2	128.2
6.96392	97.73	107.6	120.2	128.2
6.96859	97.67	107.6	120.1	128.2
6.97327	97.63	107.6	120.1	128.3
6.97794	97.67	107.7	120.2	128.3
6.98261	97.69	107.7	120	128.2
6.98729	97.75	107.7	120.1	128.2
6.99196	97.83	107.7	120.1	128.3
6.99663	97.95	107.6	120.1	128.2
7.00131	97.91	107.6	120.1	128.3
7.00598	97.93	107.6	120.1	128.3
7.01066	97.83	107.6	120.1	128.3
7.01533	97.79	107.6	120.2	128.3
7.02	97.75	107.6	120.2	128.2
7.02468	97.85	107.6	120.2	128.2
7.02935	97.83	107.6	120.3	128.1
7.03403	97.79	107.5	120.3	128.1
7.0387	97.87	107.5	120.4	128
7.04337	97.73	107.5	120.3	128
7.04805	97.73	107.5	120.3	128
7.05272	97.77	107.6	120.2	128
7.05739	97.79	107.7	120.2	128.1
7.06207	97.77	107.6	120.2	128.1
7.06674	97.83	107.5	120.1	128.1
7.07142	97.83	107.5	120.2	128.1
7.07609	97.79	107.4	120.3	128.2
7.08076	97.83	107.5	120.5	128.3
7.08544	97.83	107.3	120.5	128.3
7.09011	97.85	107.3	120.2	128.3
7.09478	97.79	107.3	120.2	128.4
7.09946	97.83	107.3	120.2	128.4
7.10413	97.83	107.4	120.3	128.4
7.10881	97.69	107.4	120.3	128.4
7.11348	97.65	107.3	120.3	128.3
7.11815	97.67	107.3	120.3	128.2
7.12283	97.75	107.2	120.2	128.3
7.1275	97.85	107.2	120.1	128.4
7.13217	97.83	107.2	120.1	128.4
7.13685	97.73	107.1	120.1	128.4
7.14152	97.63	107.2	120.2	128.3
7.1462	97.75	107.1	120.3	128.5
7.15087	97.79	107	120.4	128.4
7.15554	97.65	107.1	120.3	128.4
7.16022	97.59	107.1	120.1	128.4
7.16489	97.63	107	120.1	128.3
7.16956	97.55	107.1	120.2	128.4
7.17424	97.53	107	120.2	128.3
7.17891	97.53	107	120.3	128.4
7.18359	97.65	107.2	120.3	128.3
7.18826	97.59	107.2	120.3	128.4
7.19293	97.59	107.1	120.3	128.4
7.19761	97.55	107.1	120.4	128.4
7.20228	97.63	107.1	120.4	128.4
7.20695	97.57	107.2	120.6	128.5
7.21163	97.59	107.1	120.6	128.5
7.2163	97.65	107.1	120.5	128.5
7.22098	97.57	107.1	120.5	128.6
7.22565	97.55	107	120.5	128.6
7.23032	97.63	107.1	120.4	128.6
7.235	97.67	107.1	120.3	128.6
7.23967	97.65	107.1	120.4	128.7
7.24434	97.75	107.2	120.3	128.7
7.24902	97.69	107.2	120.4	128.7
7.25369	97.77	107	120.5	128.6
7.25837	97.79	107	120.4	128.6
7.26304	97.79	107	120.3	128.6
7.26771	97.77	107	120.1	128.6
7.27239	97.89	106.9	120.2	128.6
7.27706	97.87	107	120.1	128.6
7.28173	97.77	107	120.2	128.6
7.28641	97.75	107	120.2	128.7
7.29108	97.81	107	120.2	128.7
7.29576	97.89	106.9	120.2	128.8
7.30043	97.79	106.9	120.2	128.7
7.3051	97.75	106.8	120.2	128.6
7.30978	97.79	106.8	120.3	128.6
7.31445	97.79	106.9	120.3	128.5
7.31913	97.65	106.9	120.4	128.6
7.3238	97.63	106.9	120.4	128.7
7.32847	97.75	106.8	120.3	128.8
7.33315	97.69	106.8	120.2	128.8
7.33782	97.59	106.8	119.9	128.8
7.34249	97.61	106.8	120	128.7
7.34717	97.65	106.8	120.2	128.8
7.35184	97.69	106.7	120.1	128.8
7.35652	97.69	106.7	120.1	128.7
7.36119	97.63	106.5	120.2	128.8
7.36586	97.65	106.5	120.1	128.9
7.37054	97.65	106.5	120	128.9
7.37521	97.65	106.4	120.1	128.8
7.37988	97.69	106.3	120.1	128.7
7.38456	97.63	106.4	120.1	128.5
7.38923	97.57	106.3	120.1	128.6
7.39391	97.63	106.4	120	128.7
7.39858	97.73	106.3	120.1	128.8
7.40325	97.67	106.4	120.1	128.6
7.40793	97.69	106.4	120	128.5
7.4126	97.71	106.3	119.8	128.6
7.41727	97.77	106.4	119.7	128.6
7.42195	97.71	106.4	119.8	128.6
7.42662	97.65	106.5	119.9	128.6
7.4313	97.53	106.4	119.8	128.5
7.43597	97.61	106.5	119.7	128.5
7.44064	97.67	106.5	119.7	128.5
7.44532	97.69	106.6	119.6	128.5
7.44999	97.65	106.5	119.8	128.4
7.45466	97.71	106.5	119.7	128.5
7.45934	97.69	106.6	120	128.6
7.46401	97.67	106.4	120	128.8
7.46869	97.61	106.5	120.1	128.6
7.47336	97.59	106.5	120.2	128.7
7.47803	97.65	106.4	120	128.7
7.48271	97.69	106.4	119.9	128.7
7.48738	97.65	106.3	120	128.6
7.49205	97.61	106.3	119.7	128.5
7.49673	97.55	106.2	119.8	128.7
7.5014	97.53	106.3	119.8	128.4
7.50608	97.53	106.3	119.9	128.4
7.51075	97.53	106.4	119.9	128.5
7.51542	97.49	106.4	119.7	128.6
7.5201	97.47	106.5	119.5	128.4
7.52477	97.49	106.4	119.6	128.3
7.52944	97.43	106.4	119.4	128.4
7.53412	97.43	106.3	119.4	128.2
7.53879	97.47	106.3	119.7	128.3
7.54347	97.37	106.4	119.8	128.3
7.54814	97.45	106.3	119.8	128.3
7.55281	97.59	106.2	119.8	128.4
7.55749	97.71	106.2	119.8	128.4
7.56216	97.45	106.3	119.9	128.5
7.56683	97.51	106.2	119.9	128.6
7.57151	97.53	106.3	120	128.4
7.57618	97.47	106.4	120	128.4
7.58086	97.47	106.4	119.9	128.5
7.58553	97.33	106.6	119.8	128.4
7.5902	97.33	106.6	119.8	128.5
7.59488	97.31	106.5	119.9	128.4
7.59955	97.39	106.5	120.1	128.4
7.60423	97.41	106.4	120.2	128.4
7.6089	97.39	106.5	120.2	128.4
7.61357	97.41	106.5	119.9	128.3
7.61825	97.39	106.6	119.9	128.4
7.62292	97.43	106.7	119.9	128.4
7.62759	97.49	106.5	119.9	128.3
7.63227	97.57	106.6	120	128.3
7.63694	97.61	106.6	120	128.3
7.64162	97.65	106.5	120	128.4
7.64629	97.55	106.5	120	128.4
7.65096	97.45	106.4	119.9	128.5
7.65564	97.47	106.4	119.9	128.4
7.66031	97.47	106.4	119.9	128.4
7.66498	97.47	106.5	119.9	128.2
7.66966	97.51	106.4	120	128.3
7.67433	97.47	106.5	119.9	128.3
7.67901	97.47	106.5	120	128.4
7.68368	97.41	106.4	120	128.4
7.68835	97.39	106.5	120.1	128.5
7.69303	97.45	106.5	120	128.5
7.6977	97.45	106.4	120	128.5
7.70237	97.43	106.3	120	128.5
7.70705	97.41	106.3	120.1	128.5
7.71172	97.47	106.3	120	128.4
7.7164	97.55	106.3	120	128.4
7.72107	97.53	106.2	120.1	128.4
7.72574	97.55	106.3	120.3	128.5
7.73042	97.53	106.3	120.3	128.6
7.73509	97.53	106.4	120.2	128.6
7.73976	97.53	106.2	120.2	128.4
7.74444	97.67	106	120.2	128.3
7.74911	97.79	106	120.1	128.4
7.75379	97.69	106	120.1	128.4
7.75846	97.65	106	120	128.4
7.76313	97.63	106.1	120.1	128.5
7.76781	97.57	106	120	128.6
7.77248	97.49	106	120	128.4
7.77715	97.39	106.1	120	128.5
7.78183	97.37	106.1	119.9	128.3
7.7865	97.25	106.1	120	128.4
7.79118	97.29	106.4	120	128.5
7.79585	97.25	106.5	120.1	128.4
7.80052	97.33	106.5	120.2	128.4
7.8052	97.41	106.5	120.1	128.4
7.80987	97.35	106.5	120.1	128.5
7.81454	97.35	106.6	120	128.6
7.81922	97.31	106.6	120.1	128.6
7.82389	97.31	106.7	120.1	128.5
7.82857	97.43	106.7	120	128.4
7.83324	97.39	106.8	120.1	128.1
7.83791	97.35	106.7	120.2	128.1
7.84259	97.41	106.7	120.2	128.3
7.84726	97.41	106.6	120.4	128.2
7.85193	97.45	106.6	120.4	128.2
7.85661	97.47	106.7	120.2	128.3
7.86128	97.47	106.7	120.1	128.2
7.86596	97.57	106.6	120.1	128.2
7.87063	97.49	106.6	120.1	128.1
7.8753	97.57	106.5	120	128.2
7.87998	97.81	106.5	120.1	128.2
7.88465	97.85	106.5	120.1	128.1
7.88933	97.73	106.6	120.3	128.2
7.894	97.69	106.6	120.5	128.2
7.89867	97.61	106.6	120.4	128.1
7.90335	97.57	106.6	120.4	128
7.90802	97.53	106.5	120.4	128
7.91269	97.49	106.5	120.3	128
7.91737	97.51	106.5	120.3	128
7.92204	97.51	106.4	120.3	127.8
7.92672	97.57	106.5	120.1	127.8
7.93139	97.63	106.5	120	127.9
7.93606	97.61	106.4	120.1	127.9
7.94074	97.57	106.4	120.1	128.1
7.94541	97.73	106.4	120.1	128.1
7.95008	97.69	106.4	120.1	128.1
7.95476	97.71	106.3	120.2	128.1
7.95943	97.77	106.4	120.3	128.1
7.96411	97.83	106.4	120.2	128
7.96878	97.87	106.4	120	127.9
7.97345	97.73	106.4	119.9	127.9
7.97813	97.61	106.5	119.9	127.9
7.9828	97.53	106.5	120	128
7.98747	97.55	106.4	119.9	127.9
7.99215	97.57	106.4	119.8	127.9
7.99682	97.45	106.3	119.7	127.8
8.0015	97.41	106.3	119.8	127.8
8.00617	97.39	106.4	119.8	127.8
8.01084	97.53	106.4	119.7	127.8
8.01552	97.57	106.4	119.8	127.8
8.02019	97.53	106.4	119.6	127.9
8.02486	97.69	106.4	119.6	127.9
8.02954	97.63	106.4	119.6	127.6
8.03421	97.39	106.3	119.6	127.7
8.03889	97.41	106.3	119.5	127.7
8.04356	97.35	106.3	119.5	127.9
8.04823	97.33	106.3	119.4	127.9
8.05291	97.43	106.3	119.3	128
8.05758	97.35	106.3	119.2	127.9
8.06225	97.35	106.3	119.2	127.8
8.06693	97.37	106.3	119.1	127.9
8.0716	97.35	106.2	119.2	127.8
8.07628	97.29	106.3	119.2	127.7
8.08095	97.29	106.4	119.1	127.7
8.08562	97.23	106.4	119.1	127.6
8.0903	97.35	106.5	119.1	127.6
8.09497	97.31	106.4	119.1	127.5
8.09964	97.39	106.5	119.2	127.5
8.10432	97.47	106.4	119.2	127.6
8.10899	97.55	106.4	119.3	127.6
8.11367	97.45	106.4	119.2	127.6
8.11834	97.37	106.4	119.2	127.5
8.12301	97.47	106.4	119.2	127.5
8.12769	97.47	106.4	119.3	127.5
8.13236	97.59	106.4	119.3	127.4
8.13703	97.63	106.3	119.2	127.4
8.14171	97.43	106.3	119.2	127.3
8.14638	97.45	106.2	119.2	127.4
8.15106	97.37	106.2	119.2	127.4
8.15573	97.55	106.2	119.3	127.4
8.1604	97.55	106.1	119.3	127.4
8.16508	97.37	106.1	119.3	127.3
8.16975	97.33	106.2	119.4	127.3
8.17443	97.37	106.2	119.3	127.3
8.1791	97.41	106.1	119.4	127.2
8.18377	97.39	106.1	119.4	127.2
8.18845	97.45	106	119.4	127.2
8.19312	97.49	106	119.4	127.3
8.19779	97.33	106	119.3	127.3
8.20247	97.33	106	119.3	127.4
8.20714	97.23	105.9	119.3	127.4
8.21182	97.25	105.9	119.2	127.3
8.21649	97.31	105.9	119.2	127.4
8.22116	97.53	105.9	119.2	127.3
8.22584	97.45	105.9	119.2	127.2
8.23051	97.45	105.9	119.3	127.2
8.23518	97.55	105.9	119.3	127.1
8.23986	97.55	106	119.3	127.1
8.24453	97.63	106	119.3	127
8.24921	97.59	105.9	119.4	127
8.25388	97.71	106	119.3	127
8.25855	97.61	105.9	119.1	126.9
8.26323	97.55	105.9	119.2	126.9
8.2679	97.53	106	119.2	126.8
8.27257	97.55	105.9	119.2	126.8
8.27725	97.61	106	119.1	126.9
8.28192	97.55	105.9	119.1	126.9
8.2866	97.47	105.9	119.1	126.9
8.29127	97.51	105.9	119	126.9
8.29594	97.51	106	119	126.8
8.30062	97.51	106	118.9	126.7
8.30529	97.55	106	118.9	126.7
8.30996	97.61	105.9	118.8	126.8
8.31464	97.49	106	118.9	126.9
8.31931	97.51	106	118.8	127
8.32399	97.57	106	118.7	127
8.32866	97.51	106.1	118.8	126.8
8.33333	97.55	106.2	118.7	126.8
8.33801	97.59	106.3	118.7	126.8
8.34268	97.75	106.4	118.6	126.9
8.34735	97.65	106.4	118.6	126.8
8.35203	97.65	106.4	118.6	126.7
8.3567	97.81	106.4	118.5	126.6
8.36138	97.83	106.3	118.7	126.7
8.36605	97.87	106.3	118.8	126.7
8.37072	97.93	106.3	118.8	126.7
8.3754	97.75	106.3	118.8	126.7
8.38007	97.63	106.5	118.7	126.7
8.38474	97.45	106.6	118.7	126.6
8.38942	97.51	106.7	118.7	126.4
8.39409	97.57	106.7	118.6	126.7
8.39877	97.55	106.7	118.6	126.5
8.40344	97.55	106.8	118.6	126.7
8.40811	97.53	106.6	118.6	126.7
8.41279	97.51	106.7	118.5	126.6
8.41746	97.57	106.6	118.4	126.5
8.42213	97.57	106.6	118.5	126.5
8.42681	97.53	106.5	118.4	126.5
8.43148	97.53	106.4	118.4	126.5
8.43616	97.67	106.5	118.3	126.5
8.44083	97.65	106.4	118.4	126.5
8.4455	97.61	106.4	118.5	126.4
8.45018	97.59	106.4	118.5	126.5
8.45485	97.61	106.6	118.6	126.4
8.45953	97.67	106.7	118.7	126.4
8.4642	97.71	106.7	118.5	126.3
8.46887	97.67	106.7	118.2	126.3
8.47355	97.75	106.9	118.1	126.3
8.47822	97.79	106.9	118.2	126.4
8.48289	97.75	106.8	118.4	126.3
8.48757	97.87	106.8	118.3	126.3
8.49224	97.81	106.7	118.3	126.4
8.49692	97.71	106.6	118.2	126.4
8.50159	97.59	106.6	118.3	126.5
8.50626	97.55	106.7	118.5	126.5
8.51094	97.57	106.7	118.6	126.5
8.51561	97.47	106.6	118.6	126.4
8.52028	97.41	106.8	118.6	126.3
8.52496	97.49	106.9	118.6	126.2
8.52963	97.47	107	118.6	126.2
8.53431	97.39	107.1	118.7	126.2
8.53898	97.43	107	118.8	126.3
8.54365	97.57	106.9	118.8	126.2
8.54833	97.57	106.9	118.8	126.1
8.553	97.55	107.1	118.9	126
8.55767	97.57	107	118.9	126.1
8.56235	97.71	107.1	119	125.9
8.56702	97.55	107	119	125.9
8.5717	97.47	106.9	119	125.9
8.57637	97.55	106.9	119	126
8.58104	97.59	107.1	119	125.9
8.58572	97.53	107.3	119	125.8
8.59039	97.57	107.3	119	125.8
8.59506	97.57	107.2	118.9	125.8
8.59974	97.55	107.2	119	125.9
8.60441	97.61	107.3	119	125.9
8.60909	97.57	107.4	119	125.9
8.61376	97.51	107.2	119	126
8.61843	97.55	107.1	119	126
8.62311	97.53	106.9	119.1	125.9
8.62778	97.55	106.7	119.1	125.9
8.63245	97.51	106.6	119.1	125.9
8.63713	97.47	106.5	119.1	125.9
8.6418	97.57	106.5	119.1	125.8
8.64648	97.67	106.7	119	125.7
8.65115	97.61	106.8	119.1	125.8
8.65582	97.67	106.8	118.9	125.7
8.6605	97.61	106.7	118.9	125.7
8.66517	97.69	106.6	118.8	125.5
8.66984	97.71	106.6	118.8	125.6
8.67452	97.75	106.6	118.8	125.6
8.67919	97.69	106.6	118.7	125.5
8.68387	97.75	106.7	118.7	125.5
8.68854	97.67	106.6	118.7	125.6
8.69321	97.85	106.5	118.6	125.6
8.69789	97.87	106.5	118.6	125.6
8.70256	97.89	106.7	118.6	125.7
8.70723	97.89	106.7	118.4	125.6
8.71191	97.83	106.8	118.5	125.7
8.71658	97.99	106.8	118.4	125.8
8.72126	97.87	106.7	118.3	125.6
8.72593	97.93	106.9	118.4	125.5
8.7306	97.83	107.1	118.3	125.4
8.73528	97.77	107.1	118.3	125.3
8.73995	97.79	106.9	118.4	125.3
8.74463	97.75	106.9	118.3	125.3
8.7493	97.77	107	118.4	125.1
8.75397	97.77	106.9	118.6	125
8.75865	97.79	107	118.7	125
8.76332	97.89	107.2	118.6	125
8.76799	97.69	107.1	118.6	125
8.77267	97.75	106.8	118.6	125
8.77734	97.75	106.9	118.7	124.9
8.78202	97.69	106.8	118.7	125
8.78669	97.63	106.8	118.8	125
8.79136	97.69	106.8	118.7	125
8.79604	97.65	107.1	118.8	125
8.80071	97.59	107.1	118.8	125.1
8.80538	97.69	107.2	118.8	125
8.81006	97.65	107.3	118.8	125.1
8.81473	97.63	107.2	118.8	125.1
8.81941	97.59	107.2	118.8	125.1
8.82408	97.59	107.2	118.8	125.1
8.82875	97.61	107.1	118.8	125.1
8.83343	97.61	107.1	118.7	125
8.8381	97.59	107.2	118.8	125
8.84277	97.41	107.2	118.8	125
8.84745	97.47	107.2	118.8	124.9
8.85212	97.55	107.2	118.8	124.9
8.8568	97.47	107.1	118.8	124.9
8.86147	97.43	107	118.8	124.9
8.86614	97.47	106.9	118.7	124.8
8.87082	97.53	106.9	118.7	124.9
8.87549	97.51	106.8	118.6	124.9
8.88016	97.55	106.8	118.6	125
8.88484	97.47	106.7	118.6	125
8.88951	97.49	106.8	118.6	125
8.89419	97.57	107	118.6	125.1
8.89886	97.61	107.1	118.6	125.1
8.90353	97.61	107	118.6	125.1
8.90821	97.57	106.9	118.6	125.1
8.91288	97.55	107.1	118.6	125.1
8.91755	97.53	107.2	118.6	125.1
8.92223	97.57	107.1	118.7	125
8.9269	97.59	107.2	118.7	125.1
8.93158	97.71	107.3	118.7	125.1
8.93625	97.71	107.4	118.6	125
8.94092	97.81	107.4	118.7	125
8.9456	97.81	107.4	118.7	124.9
8.95027	97.73	107.3	118.7	124.9
8.95494	97.83	107.3	118.7	125
8.95962	97.79	107.2	118.7	125
8.96429	97.87	107.1	118.7	125
8.96897	97.85	107.1	118.7	124.9
8.97364	97.87	107.1	118.8	124.9
8.97831	97.91	107.1	118.7	124.8
8.98299	97.97	107.2	118.7	124.7
8.98766	98.03	107.4	118.7	124.7
8.99234	97.99	107.3	118.7	124.7
8.99701	97.95	107.1	118.7	124.7
9.00168	98.01	107.2	118.7	124.7
9.00636	98.03	107.4	118.8	124.7
9.01103	97.85	107.6	118.7	124.7
9.0157	97.87	107.4	118.5	124.6
9.02038	97.93	107.3	118.5	124.5
9.02505	97.81	107.2	118.5	124.6
9.02973	97.81	107.1	118.6	124.7
9.0344	97.73	106.9	118.5	124.7
9.03907	97.75	107	118.5	124.7
9.04375	97.71	107.2	118.5	124.7
9.04842	97.77	107.3	118.4	124.8
9.05309	97.77	107.2	118.4	124.8
9.05777	97.77	107.1	118.6	124.7
9.06244	97.71	107.2	118.6	124.7
9.06712	97.69	107.2	118.5	124.8
9.07179	97.71	107.2	118.4	125
9.07646	97.75	107	118.4	125
9.08114	97.69	107.1	118.4	124.8
9.08581	97.65	107	118.4	124.8
9.09048	97.63	106.9	118.2	124.7
9.09516	97.69	106.9	118.3	124.8
9.09983	97.69	107.1	118.3	124.8
9.10451	97.61	107	118.3	124.7
9.10918	97.65	107.2	118.2	124.6
9.11385	97.65	107.3	118.2	124.6
9.11853	97.67	107.3	118.2	124.7
9.1232	97.67	107.4	118.2	124.7
9.12787	97.71	107.2	118.2	124.8
9.13255	97.61	106.8	118.1	124.7
9.13722	97.71	107	118.2	124.6
9.1419	97.69	107	118	124.6
9.14657	97.67	107	118	124.7
9.15124	97.69	106.9	117.9	124.7
9.15592	97.61	106.8	117.9	124.8
9.16059	97.61	106.9	118	124.9
9.16526	97.75	106.9	118	124.9
9.16994	97.65	106.9	118	124.8
9.17461	97.57	107	118	124.7
9.17929	97.53	107.1	118	124.7
9.18396	97.53	106.9	118.1	124.7
9.18863	97.57	106.8	118.1	124.7
9.19331	97.57	106.8	118.1	124.7
9.19798	97.57	106.8	118.1	124.8
9.20265	97.65	107	118.1	124.8
9.20733	97.69	107.1	118.1	124.9
9.212	97.57	106.9	118.1	125
9.21668	97.69	107.1	118.2	124.9
9.22135	97.65	107.1	118.2	124.9
9.22602	97.71	107.1	118.2	124.7
9.2307	97.71	107.3	118.1	124.7
9.23537	97.77	107.1	118.1	124.6
9.24004	97.73	107.1	118.1	124.5
9.24472	97.71	107.2	118	124.8
9.24939	97.75	107.1	118	124.8
9.25407	97.63	107	118.1	124.7
9.25874	97.61	107.1	118.2	124.7
9.26341	97.57	107	118.1	124.7
9.26809	97.59	107	118.2	124.6
9.27276	97.59	107.2	118.3	124.6
9.27744	97.63	107.2	118.4	124.6
9.28211	97.61	107.2	118.3	124.6
9.28678	97.59	107.4	118.2	124.6
9.29146	97.55	107.5	118.1	124.6
9.29613	97.61	107.4	118.1	124.6
9.3008	97.65	107.4	118.2	124.7
9.30548	97.71	107.6	118.2	124.8
9.31015	97.67	107.3	118.1	124.8
9.31483	97.77	107.4	118.1	124.9
9.3195	97.65	107.5	118	124.9
9.32417	97.71	107.5	118	124.9
9.32885	97.81	107.6	118.1	124.4
[truncated: 4,425 more rows]

## Sheet: Fig. 2
	Fig. 2e										Fig. 2f
	Sample	Au 242.795	Au 267.595	Au 174.050	Au 197.819	Au 201.265	Average	Error bars			Wavelength (nm)	absorbance (abs.u.)
		mg/l	mg/l	mg/l	mg/l	mg/l	mg/l	mg/l				60 °C	80 °C	100 °C
	Blank	0.065	0.096	< -0.232	< 0.085	< 0.049	0.0805	0.0155			300	27.38	15.18	12.74
	60C	1.542	1.538	1.281	1.509	1.534	1.4808	0.100561			301	23.53	12.01	9.61
	80C	1.854	1.913	1.582	1.898	1.957	1.8408	0.133521			302	20.82	9.84	7.4
	100C	2.734	2.758	2.435	2.732	2.81	2.6938	0.132421			303	18.86	8.03	5.68
											304	17.16	6.71	4.42
											305	15.81	5.86	3.52
											306	14.45	4.85	2.59
											307	13.41	4.2	1.98
											308	12.55	3.76	1.49
											309	11.91	3.43	1.21
											310	11.48	3.23	1.02
											311	11.22	3.1	0.93
											312	11	3.04	0.86
											313	10.75	2.96	0.8
											314	10.52	2.87	0.75
											315	10.32	2.78	0.71
											316	10.15	2.74	0.69
											317	10.04	2.71	0.68
											318	9.91	2.7	0.66
											319	9.79	2.64	0.65
											320	9.67	2.6	0.63
											321	9.56	2.57	0.62
											322	9.44	2.55	0.61
											323	9.3	2.53	0.6
											324	9.19	2.5	0.59
											325	9.11	2.48	0.59
											326	9.04	2.47	0.58
											327	8.96	2.45	0.58
											328	8.88	2.44	0.58
											329	8.77	2.43	0.57
											330	8.67	2.42	0.57
											331	8.6	2.4	0.57
											332	8.53	2.38	0.57
											333	8.45	2.37	0.56
											334	8.37	2.35	0.56
											335	8.3	2.35	0.55
											336	8.22	2.33	0.55
											337	8.14	2.31	0.55
											338	8.07	2.3	0.54
											339	8	2.29	0.54
											340	7.93	2.27	0.53
											341	7.85	2.26	0.53
											342	7.79	2.23	0.52
											343	7.7	2.21	0.52
											344	7.65	2.2	0.52
											345	7.58	2.18	0.51
											346	7.53	2.17	0.51
											347	7.47	2.15	0.51
											348	7.41	2.14	0.51
											349	7.35	2.12	0.5
											350	7.29	2.1	0.49
											351	7.23	2.09	0.49
											352	7.18	2.07	0.49
											353	7.12	2.06	0.48
											354	7.07	2.04	0.48
											355	7.01	2.03	0.48
											356	6.97	2.01	0.47
											357	6.92	2.01	0.47
											358	6.87	2	0.47
											359	6.82	1.98	0.46
											360	6.78	1.97	0.46
											361	6.73	1.97	0.46
											362	6.7	1.96	0.45
											363	6.66	1.95	0.45
											364	6.62	1.94	0.45
											365	6.57	1.94	0.45
											366	6.53	1.93	0.44
											367	6.48	1.92	0.44
											368	6.44	1.9	0.44
											369	6.4	1.9	0.44
											370	6.36	1.89	0.43
											371	6.33	1.89	0.43
											372	6.29	1.88	0.43
											373	6.26	1.88	0.43
											374	6.21	1.87	0.43
											375	6.18	1.87	0.42
											376	6.14	1.86	0.43
											377	6.12	1.86	0.42
											378	6.08	1.86	0.42
											379	6.05	1.85	0.42
											380	6.02	1.85	0.41
											381	5.98	1.85	0.41
											382	5.94	1.84	0.41
											383	5.91	1.84	0.41
											384	5.88	1.83	0.4
											385	5.86	1.82	0.4
											386	5.83	1.81	0.4
											387	5.79	1.8	0.4
											388	5.76	1.8	0.4
											389	5.72	1.79	0.4
											390	5.69	1.78	0.39
											391	5.66	1.77	0.39
											392	5.63	1.76	0.38
											393	5.6	1.75	0.38
											394	5.56	1.73	0.37
											395	5.53	1.72	0.37
											396	5.5	1.72	0.37
											397	5.47	1.71	0.37
											398	5.45	1.71	0.36
											399	5.43	1.71	0.37
											400	5.41	1.71	0.38
											401	5.38	1.71	0.38
											402	5.35	1.7	0.38
											403	5.32	1.69	0.38
											404	5.29	1.68	0.38
											405	5.27	1.67	0.38
											406	5.26	1.67	0.38
											407	5.22	1.66	0.37
											408	5.19	1.66	0.37
											409	5.17	1.65	0.37
											410	5.14	1.65	0.37
											411	5.11	1.64	0.37
											412	5.1	1.64	0.37
											413	5.07	1.63	0.36
											414	5.05	1.62	0.37
											415	5.02	1.62	0.36
											416	5	1.61	0.36
											417	4.97	1.61	0.36
											418	4.94	1.6	0.36
											419	4.92	1.6	0.36
											420	4.9	1.59	0.36
											421	4.88	1.59	0.36
											422	4.85	1.58	0.36
											423	4.83	1.57	0.36
											424	4.81	1.57	0.36
											425	4.79	1.57	0.35
											426	4.77	1.56	0.35
											427	4.75	1.55	0.35
											428	4.73	1.55	0.35
											429	4.7	1.55	0.35
											430	4.68	1.54	0.34
											431	4.65	1.53	0.34
											432	4.63	1.53	0.34
											433	4.61	1.52	0.34
											434	4.59	1.52	0.34
											435	4.58	1.51	0.34
											436	4.55	1.51	0.33
											437	4.53	1.5	0.33
											438	4.51	1.5	0.33
											439	4.49	1.49	0.33
											440	4.47	1.49	0.33
											441	4.45	1.49	0.33
											442	4.44	1.48	0.33
											443	4.41	1.48	0.33
											444	4.39	1.47	0.33
											445	4.37	1.47	0.32
											446	4.35	1.46	0.32
											447	4.33	1.46	0.33
											448	4.32	1.46	0.32
											449	4.3	1.45	0.32
											450	4.28	1.45	0.32
											451	4.26	1.44	0.32
											452	4.24	1.44	0.32
											453	4.22	1.44	0.32
											454	4.2	1.43	0.31
											455	4.19	1.43	0.31
											456	4.17	1.42	0.31
											457	4.15	1.42	0.31
											458	4.14	1.42	0.31
											459	4.12	1.41	0.31
											460	4.1	1.41	0.31
											461	4.09	1.4	0.31
											462	4.07	1.4	0.31
											463	4.06	1.39	0.31
											464	4.04	1.39	0.3
											465	4.02	1.38	0.31
											466	4.01	1.38	0.3
											467	4	1.38	0.31
											468	3.98	1.38	0.3
											469	3.97	1.38	0.3
											470	3.96	1.38	0.3
											471	3.94	1.37	0.3
											472	3.93	1.37	0.3
											473	3.91	1.37	0.3
											474	3.9	1.37	0.3
											475	3.88	1.36	0.29
											476	3.87	1.36	0.29
											477	3.87	1.36	0.29
											478	3.86	1.37	0.29
											479	3.84	1.36	0.29
											480	3.83	1.36	0.29
											481	3.82	1.37	0.29
											482	3.81	1.36	0.29
											483	3.8	1.36	0.29
											484	3.79	1.36	0.29
											485	3.79	1.36	0.29
											486	3.78	1.36	0.29
											487	3.77	1.37	0.29
											488	3.77	1.37	0.29
											489	3.76	1.37	0.29
											490	3.76	1.38	0.29
											491	3.76	1.38	0.29
											492	3.76	1.38	0.29
											493	3.75	1.38	0.29
											494	3.76	1.39	0.29
											495	3.76	1.4	0.29
											496	3.76	1.41	0.29
											497	3.76	1.42	0.29
											498	3.76	1.43	0.29
											499	3.77	1.43	0.29
											500	3.77	1.44	0.29
											501	3.78	1.46	0.29
											502	3.78	1.47	0.29
											503	3.79	1.48	0.29
											504	3.79	1.49	0.29
											505	3.8	1.5	0.29
											506	3.81	1.51	0.29
											507	3.81	1.52	0.3
											508	3.82	1.53	0.29
											509	3.83	1.55	0.3
											510	3.83	1.56	0.3
											511	3.83	1.57	0.29
											512	3.84	1.58	0.3
											513	3.84	1.58	0.3
											514	3.84	1.59	0.29
											515	3.85	1.6	0.3
											516	3.84	1.61	0.29
											517	3.84	1.62	0.3
											518	3.84	1.62	0.3
											519	3.84	1.62	0.29
											520	3.83	1.63	0.3
											521	3.83	1.63	0.3
											522	3.82	1.63	0.3
											523	3.81	1.63	0.3
											524	3.8	1.63	0.3
											525	3.79	1.62	0.29
											526	3.78	1.62	0.3
											527	3.77	1.62	0.3
											528	3.75	1.61	0.3
											529	3.74	1.61	0.3
											530	3.72	1.6	0.3
											531	3.7	1.59	0.29
											532	3.69	1.59	0.29
											533	3.67	1.57	0.29
											534	3.65	1.57	0.29
											535	3.63	1.56	0.29
											536	3.61	1.55	0.29
											537	3.59	1.54	0.29
											538	3.57	1.54	0.29
											539	3.55	1.52	0.29
											540	3.54	1.52	0.29
											541	3.52	1.51	0.29
											542	3.5	1.49	0.29
											543	3.49	1.49	0.29
											544	3.47	1.48	0.28
											545	3.45	1.47	0.28
											546	3.43	1.46	0.28
											547	3.43	1.46	0.28
											548	3.4	1.44	0.28
											549	3.39	1.44	0.27
											550	3.37	1.43	0.28
											551	3.35	1.41	0.28
											552	3.34	1.41	0.28
											553	3.32	1.4	0.27
											554	3.32	1.4	0.27
											555	3.3	1.39	0.27
											556	3.28	1.38	0.27
											557	3.26	1.36	0.26
											558	3.25	1.36	0.26
											559	3.24	1.35	0.26
											560	3.23	1.35	0.26
											561	3.21	1.33	0.26
											562	3.19	1.32	0.26
											563	3.18	1.3	0.26
											564	3.16	1.29	0.26
											565	3.14	1.29	0.26
											566	3.13	1.28	0.26
											567	3.11	1.27	0.25
											568	3.1	1.26	0.25
											569	3.07	1.24	0.24
											570	3.06	1.23	0.24
											571	3.04	1.22	0.24
											572	3.03	1.21	0.24
											573	3.01	1.2	0.24
											574	2.99	1.19	0.24
											575	2.98	1.19	0.24
											576	2.96	1.18	0.25
											577	2.95	1.17	0.24
											578	2.93	1.16	0.24
											579	2.9	1.15	0.24
											580	2.89	1.13	0.25
											581	2.87	1.13	0.24
											582	2.86	1.13	0.24
											583	2.84	1.11	0.23
											584	2.82	1.1	0.24
											585	2.81	1.1	0.23
											586	2.79	1.08	0.23
											587	2.77	1.07	0.23
											588	2.76	1.07	0.23
											589	2.74	1.06	0.22
											590	2.72	1.05	0.22
											591	2.71	1.04	0.22
											592	2.68	1.03	0.23
											593	2.68	1.03	0.22
											594	2.67	1.02	0.22
											595	2.65	1.02	0.21
											596	2.64	1.01	0.22
											597	2.62	1.01	0.22
											598	2.6	1	0.21
											599	2.59	0.99	0.21
											600	2.57	0.99	0.21
											601	2.56	0.98	0.22
											602	2.54	0.97	0.2
											603	2.53	0.98	0.2
											604	2.51	0.97	0.21
											605	2.51	0.96	0.21
											606	2.49	0.96	0.21
											607	2.48	0.95	0.2
											608	2.47	0.95	0.21
											609	2.47	0.95	0.2
											610	2.44	0.94	0.21
											611	2.44	0.94	0.21
											612	2.43	0.93	0.21
											613	2.41	0.93	0.2
											614	2.4	0.93	0.2
											615	2.4	0.92	0.2
											616	2.39	0.92	0.21
											617	2.37	0.91	0.2
											618	2.36	0.9	0.19
											619	2.35	0.91	0.19
											620	2.35	0.91	0.2
											621	2.33	0.9	0.2
											622	2.33	0.9	0.2
											623	2.33	0.9	0.19
											624	2.31	0.9	0.2
											625	2.3	0.89	0.2
											626	2.29	0.89	0.2
											627	2.29	0.89	0.19
											628	2.28	0.87	0.19
											629	2.27	0.87	0.2
											630	2.26	0.87	0.19
											631	2.27	0.89	0.2
											632	2.25	0.87	0.2
											633	2.24	0.86	0.19
											634	2.24	0.87	0.19
											635	2.23	0.86	0.19
											636	2.23	0.86	0.2
											637	2.22	0.86	0.19
											638	2.21	0.85	0.18
											639	2.21	0.86	0.19
											640	2.2	0.86	0.19
											641	2.19	0.85	0.18
											642	2.2	0.85	0.19
											643	2.18	0.85	0.19
											644	2.18	0.84	0.18
											645	2.18	0.85	0.19
											646	2.18	0.85	0.19
											647	2.17	0.84	0.18
											648	2.17	0.84	0.18
											649	2.16	0.85	0.18
											650	2.16	0.85	0.18
											651	2.16	0.84	0.18
											652	2.14	0.83	0.18
											653	2.15	0.84	0.18
											654	2.14	0.84	0.18
											655	2.13	0.84	0.17
											656	2.14	0.84	0.18
											657	2.14	0.84	0.18
											658	2.13	0.84	0.18
											659	2.13	0.84	0.18
											660	2.12	0.84	0.18
											661	2.12	0.84	0.18
											662	2.12	0.85	0.18
											663	2.12	0.84	0.18
											664	2.12	0.85	0.18
											665	2.11	0.84	0.18
											666	2.11	0.85	0.18
											667	2.1	0.85	0.18
											668	2.1	0.85	0.18
											669	2.11	0.86	0.19
											670	2.11	0.86	0.18
											671	2.1	0.86	0.18
											672	2.09	0.86	0.18
											673	2.09	0.87	0.18
											674	2.09	0.87	0.17
											675	2.09	0.88	0.18
											676	2.09	0.88	0.18
											677	2.08	0.88	0.18
											678	2.08	0.89	0.19
											679	2.08	0.89	0.18
											680	2.07	0.9	0.18
											681	2.07	0.9	0.18
											682	2.07	0.9	0.18
											683	2.07	0.9	0.19
											684	2.06	0.91	0.19
											685	2.07	0.92	0.19
											686	2.05	0.92	0.18
											687	2.06	0.93	0.18
											688	2.06	0.93	0.18
											689	2.06	0.94	0.19
											690	2.05	0.95	0.18
											691	2.07	0.96	0.2
											692	2.05	0.96	0.18
											693	2.05	0.97	0.18
											694	2.05	0.98	0.18
											695	2.06	0.99	0.19
											696	2.06	0.99	0.19
											697	2.05	1	0.19
											698	2.06	1	0.19
											699	2.06	1.02	0.19
											700	2.06	1.02	0.19
											701	2.05	1.03	0.18
											702	2.05	1.04	0.18
											703	2.06	1.05	0.2
											704	2.06	1.06	0.19
											705	2.06	1.06	0.2
											706	2.05	1.07	0.18
											707	2.06	1.09	0.19
											708	2.07	1.11	0.19
											709	2.07	1.1	0.19
											710	2.06	1.11	0.19
											711	2.07	1.12	0.19
											712	2.07	1.14	0.19
											713	2.08	1.15	0.2
											714	2.09	1.17	0.2
											715	2.09	1.17	0.19
											716	2.09	1.18	0.2
											717	2.09	1.19	0.19
											718	2.1	1.21	0.21
											719	2.11	1.22	0.2
											720	2.11	1.23	0.2
											721	2.11	1.24	0.2
											722	2.11	1.26	0.2
											723	2.13	1.27	0.21
											724	2.13	1.29	0.2
											725	2.14	1.3	0.21
											726	2.14	1.31	0.21
											727	2.15	1.33	0.21
											728	2.16	1.34	0.2
											729	2.16	1.35	0.21
											730	2.17	1.37	0.21
											731	2.18	1.38	0.22
											732	2.19	1.4	0.22
											733	2.2	1.41	0.22
											734	2.21	1.43	0.21
											735	2.21	1.44	0.21
											736	2.22	1.46	0.22
											737	2.23	1.48	0.22
											738	2.24	1.49	0.22
											739	2.26	1.52	0.22
											740	2.26	1.53	0.22
											741	2.27	1.54	0.23
											742	2.28	1.56	0.23
											743	2.28	1.57	0.22
											744	2.3	1.59	0.23
											745	2.31	1.61	0.23
											746	2.33	1.63	0.23
											747	2.33	1.65	0.23
											748	2.35	1.66	0.22
											749	2.36	1.68	0.23
											750	2.37	1.7	0.24
											751	2.37	1.71	0.22
											752	2.39	1.73	0.24
											753	2.42	1.76	0.24
											754	2.43	1.77	0.24
											755	2.43	1.79	0.24
											756	2.45	1.8	0.23
											757	2.46	1.82	0.23
											758	2.49	1.84	0.25
											759	2.49	1.86	0.24
											760	2.51	1.88	0.24
											761	2.53	1.89	0.24
											762	2.55	1.91	0.25
											763	2.56	1.93	0.25
											764	2.58	1.94	0.25
											765	2.58	1.95	0.25
											766	2.6	1.96	0.25
											767	2.62	1.98	0.26
											768	2.64	2.01	0.26
											769	2.65	2.01	0.27
											770	2.69	2.04	0.28
											771	2.7	2.05	0.28
											772	2.72	2.08	0.28
											773	2.73	2.09	0.27
											774	2.74	2.09	0.27
											775	2.76	2.12	0.28
											776	2.78	2.12	0.26
											777	2.81	2.13	0.27
											778	2.82	2.15	0.26
											779	2.82	2.16	0.27
											780	2.84	2.17	0.26
											781	2.88	2.18	0.27
											782	2.89	2.2	0.28
											783	2.91	2.21	0.28
											784	2.93	2.23	0.28
											785	2.94	2.23	0.27
											786	2.98	2.25	0.29
											787	2.99	2.26	0.29
											788	3.01	2.26	0.29
											789	3.04	2.27	0.29
											790	3.05	2.28	0.29
											791	3.06	2.28	0.28
											792	3.09	2.29	0.29
											793	3.1	2.3	0.28
											794	3.12	2.31	0.29
											795	3.15	2.32	0.29
											796	3.16	2.32	0.28
											797	3.18	2.34	0.28
											798	3.2	2.33	0.27
											799	3.22	2.33	0.27
											800	3.24	2.33	0.28
											801	3.25	2.34	0.28
											802	3.27	2.33	0.27
											803	3.29	2.35	0.28
											804	3.3	2.34	0.27
											805	3.34	2.35	0.27
											806	3.34	2.34	0.26
											807	3.37	2.34	0.27
											808	3.38	2.34	0.28
											809	3.4	2.34	0.27
											810	3.42	2.34	0.27
											811	3.44	2.33	0.27
											812	3.45	2.33	0.27
											813	3.47	2.33	0.28
											814	3.49	2.33	0.26
											815	3.51	2.32	0.27
											816	3.53	2.31	0.27
											817	3.55	2.31	0.27
											818	3.57	2.31	0.27
											819	3.58	2.3	0.27
											820	3.6	2.3	0.27
											821	3.62	2.28	0.26
											822	3.63	2.27	0.26
											823	3.64	2.27	0.26
											824	3.66	2.27	0.26
											825	3.67	2.26	0.26
											826	3.68	2.25	0.25
											827	3.69	2.23	0.25
											828	3.71	2.23	0.26
											829	3.73	2.22	0.25
											830	3.75	2.21	0.25
											831	3.75	2.2	0.25
											832	3.78	2.18	0.25
											833	3.78	2.17	0.24
											834	3.8	2.15	0.24
											835	3.81	2.14	0.24
											836	3.82	2.14	0.24
											837	3.83	2.11	0.24
											838	3.84	2.1	0.23
											839	3.87	2.1	0.25
											840	3.87	2.08	0.23
											841	3.87	2.05	0.23
											842	3.88	2.05	0.23
											843	3.9	2.04	0.24
											844	3.89	2.02	0.23
											845	3.92	2	0.23
											846	3.91	1.99	0.22
											847	3.92	1.96	0.22
											848	3.92	1.95	0.21
											849	3.94	1.93	0.21
											850	3.94	1.92	0.21
											851	3.95	1.91	0.24
											852	3.95	1.89	0.21
											853	3.94	1.87	0.21
											854	3.95	1.85	0.23
											855	3.94	1.84	0.21
											856	3.95	1.83	0.21
											857	3.95	1.81	0.21
											858	3.94	1.78	0.21
											859	3.95	1.78	0.22
											860	3.93	1.76	0.19
											861	3.93	1.74	0.21
											862	3.92	1.72	0.2
											863	3.93	1.73	0.22
											864	3.91	1.7	0.22
											865	3.89	1.68	0.2
											866	3.9	1.66	0.2
											867	3.89	1.66	0.2
											868	3.87	1.64	0.2
											869	3.86	1.62	0.2
											870	3.85	1.6	0.2
											871	3.84	1.6	0.2
											872	3.81	1.57	0.2
											873	3.78	1.55	0.18
											874	3.79	1.56	0.2
											875	3.76	1.53	0.19
											876	3.75	1.5	0.2
											877	3.73	1.5	0.19
											878	3.7	1.48	0.19
											879	3.67	1.46	0.18
											880	3.65	1.45	0.19
											881	3.64	1.44	0.18
											882	3.63	1.44	0.18
											883	3.61	1.43	0.18
											884	3.6	1.42	0.19
											885	3.58	1.41	0.18
											886	3.55	1.4	0.19
											887	3.53	1.38	0.19
											888	3.5	1.36	0.19
											889	3.47	1.36	0.18
											890	3.44	1.33	0.17
											891	3.4	1.33	0.18
											892	3.38	1.31	0.19
											893	3.35	1.31	0.18
											894	3.33	1.29	0.18
											895	3.31	1.28	0.18
											896	3.29	1.28	0.17
											897	3.27	1.27	0.18
											898	3.25	1.27	0.18
											899	3.21	1.24	0.17
											900	3.17	1.23	0.17
											901	3.13	1.22	0.17
											902	3.09	1.22	0.16
											903	3.08	1.2	0.18
											904	3.05	1.19	0.18
											905	3.03	1.19	0.17
											906	3.03	1.18	0.18
											907	3.01	1.17	0.17
											908	2.97	1.17	0.17
											909	2.93	1.16	0.18
											910	2.9	1.16	0.17
											911	2.86	1.13	0.16
											912	2.83	1.12	0.16
											913	2.8	1.11	0.16
											914	2.77	1.1	0.16
											915	2.76	1.1	0.17
											916	2.74	1.09	0.16
											917	2.73	1.09	0.16
											918	2.72	1.09	0.16
											919	2.7	1.07	0.16
											920	2.67	1.07	0.15
											921	2.64	1.06	0.15
											922	2.61	1.05	0.16
											923	2.6	1.05	0.16
											924	2.57	1.05	0.16
											925	2.57	1.04	0.17
											926	2.51	1.01	0.15
											927	2.5	1.02	0.15
											928	2.48	1.01	0.15
											929	2.46	1	0.16
											930	2.45	1	0.17
											931	2.42	0.99	0.15
											932	2.42	0.99	0.16
											933	2.39	0.97	0.15
											934	2.35	0.97	0.16
											935	2.34	0.96	0.16
											936	2.32	0.95	0.15
											937	2.31	0.95	0.15
											938	2.29	0.94	0.15
											939	2.27	0.94	0.14
											940	2.25	0.93	0.15
											941	2.25	0.93	0.16
											942	2.22	0.92	0.14
											943	2.19	0.9	0.13
											944	2.19	0.91	0.14
											945	2.17	0.92	0.15
											946	2.17	0.9	0.14
											947	2.14	0.89	0.14
											948	2.13	0.88	0.13
											949	2.13	0.89	0.15
											950	2.12	0.88	0.15
											951	2.09	0.87	0.13
											952	2.08	0.87	0.14
											953	2.08	0.86	0.14
											954	2.05	0.84	0.12
											955	2.05	0.86	0.14
											956	2.03	0.84	0.14
											957	2.03	0.85	0.14
											958	2	0.83	0.13
											959	1.97	0.83	0.12
											960	1.97	0.81	0.13
											961	1.98	0.82	0.13
											962	1.97	0.82	0.13
											963	1.96	0.83	0.14
											964	1.91	0.79	0.11
											965	1.92	0.79	0.13
											966	1.91	0.8	0.12
											967	1.89	0.79	0.12
											968	1.89	0.79	0.13
											969	1.87	0.77	0.11
											970	1.86	0.77	0.11
											971	1.86	0.78	0.11
											972	1.84	0.77	0.11
											973	1.83	0.75	0.11
											974	1.83	0.75	0.12
											975	1.82	0.76	0.13
											976	1.81	0.75	0.12
											977	1.79	0.75	0.13
											978	1.78	0.75	0.11
											979	1.78	0.74	0.11
											980	1.79	0.75	0.12
											981	1.77	0.73	0.11
											982	1.77	0.73	0.12
											983	1.77	0.75	0.14
											984	1.74	0.72	0.11
											985	1.74	0.73	0.12
											986	1.73	0.71	0.1
											987	1.73	0.74	0.13
											988	1.71	0.71	0.13
											989	1.69	0.7	0.12
											990	1.7	0.71	0.13
											991	1.69	0.71	0.12
											992	1.68	0.7	0.12
											993	1.69	0.7	0.12
											994	1.68	0.69	0.13
											995	1.67	0.69	0.12
											996	1.66	0.68	0.12
											997	1.66	0.68	0.1
											998	1.66	0.71	0.13
											999	1.65	0.67	0.12

## Sheet: Fig. 3
	Fig. 3a				Fig. 3b				Fig. 3c
	2θ (degree)	Intensity (a.u.)			2θ (degree)	Intensity (a.u.)			2θ (degree)	Intensity (a.u.)
	3.00671	0.303101			3.00671	1.18865			3.00671	2.55621
	3.04013	0.268418			3.04013	1.17527			3.04013	2.53411
	3.07356	0.263962			3.07356	1.17007			3.07356	2.50252
	3.10698	0.2232			3.10698	1.16567			3.10698	2.48138
	3.1404	0.209495			3.1404	1.15415			3.1404	2.44255
	3.17382	0.208463			3.17382	1.15464			3.17382	2.39713
	3.20725	0.182344			3.20725	1.15353			3.20725	2.38821
	3.24067	0.175917			3.24067	1.14704			3.24067	2.35164
	3.27409	0.153479			3.27409	1.1453			3.27409	2.33194
	3.30751	0.149793			3.30751	1.14223			3.30751	2.32768
	3.34094	0.132492			3.34094	1.13835			3.34094	2.31506
	3.37436	0.118531			3.37436	1.14486			3.37436	2.27801
	3.40778	0.117157			3.40778	1.13109			3.40778	2.28388
	3.4412	0.107819			3.4412	1.13176			3.4412	2.25261
	3.47463	0.0906899			3.47463	1.1273			3.47463	2.25639
	3.50805	0.0898292			3.50805	1.12554			3.50805	2.2584
	3.54147	0.0878554			3.54147	1.12236			3.54147	2.24851
	3.57489	0.084426			3.57489	1.12137			3.57489	2.25759
	3.60832	0.0701225			3.60832	1.11748			3.60832	2.23951
	3.64174	0.0770538			3.64174	1.12608			3.64174	2.24779
	3.67516	0.0729394			3.67516	1.11621			3.67516	2.24031
	3.70858	0.072935			3.70858	1.11683			3.70858	2.2465
	3.74201	0.0686497			3.74201	1.11702			3.74201	2.23758
	3.77543	0.0649634			3.77543	1.12002			3.77543	2.25036
	3.80885	0.0673565			3.80885	1.11769			3.80885	2.25768
	3.84227	0.0668383			3.84227	1.11551			3.84227	2.23736
	3.8757	0.0622106			3.8757	1.11737			3.8757	2.25224
	3.90912	0.0499617			3.90912	1.11514			3.90912	2.23963
	3.94254	0.0609174			3.94254	1.1189			3.94254	2.24309
	3.97596	0.0597998			3.97596	1.12056			3.97596	2.23402
	4.00939	0.0556858			4.00939	1.11648			4.00939	2.22575
	4.04281	0.0574795			4.04281	1.11691			4.04281	2.22953
	4.07623	0.0376956			4.07623	1.11906			4.07623	2.233
	4.10965	0.0510488			4.10965	1.11422			4.10965	2.23887
	4.14308	0.0468492			4.14308	1.11469			4.14308	2.22674
	4.1765	0.0447898			4.1765	1.11475			4.1765	2.2331
	4.20992	0.0450422			4.20992	1.11257			4.20992	2.23769
	4.24335	0.0423838			4.24335	1.1177			4.24335	2.24068
	4.27677	0.0444345			4.27677	1.11395			4.27677	2.22806
	4.31019	0.0428888			4.31019	1.1159			4.31019	2.23378
	4.34361	0.0400587			4.34361	1.11971			4.34361	2.21892
	4.37704	0.0341466			4.37704	1.11847			4.37704	2.23058
	4.41046	0.0367109			4.41046	1.1172			4.41046	2.23501
	4.44388	0.0389328			4.44388	1.12499			4.44388	2.23896
	4.4773	0.0352465			4.4773	1.12219			4.4773	2.23889
	4.51073	0.0307044			4.51073	1.1212			4.51073	2.22997
	4.54415	0.035495			4.54415	1.12096			4.54415	2.24614
	4.57757	0.0294968			4.57757	1.12415			4.57757	2.24221
	4.61099	0.0326605			4.61099	1.12045			4.61099	2.2341
	4.64442	0.0298309			4.64442	1.12364			4.64442	2.23129
	4.67784	0.0355634			4.67784	1.1196			4.67784	2.23604
	4.71126	0.0306783			4.71126	1.12559			4.71126	2.23179
	4.74468	0.0302458			4.74468	1.11999			4.74468	2.24474
	4.77811	0.0362356			4.77811	1.12446			4.77811	2.2458
	4.81153	0.0345187			4.81153	1.12665			4.81153	2.24524
	4.84495	0.0260374			4.84495	1.12357			4.84495	2.24838
	4.87837	0.0275742			4.87837	1.12443			4.87837	2.23963
	4.9118	0.0286833			4.9118	1.12173			4.9118	2.22348
	4.94522	0.0325321			4.94522	1.12263			4.94522	2.23949
	4.97864	0.0225095			4.97864	1.12567			4.97864	2.24038
	5.01206	0.0351777			5.01206	1.12201			5.01206	2.26114
	5.04549	0.0344887			5.04549	1.12035			5.04549	2.23759
	5.07891	0.0284049			5.07891	1.12011			5.07891	2.23896
	5.11233	0.0254036			5.11233	1.11578			5.11233	2.23598
	5.14575	0.0294235			5.14575	1.12001			5.14575	2.24748
	5.17918	0.0299333			5.17918	1.1183			5.17918	2.2482
	5.2126	0.0279595			5.2126	1.1202			5.2126	2.24475
	5.24602	0.0348052			5.24602	1.12025			5.24602	2.24853
	5.27944	0.0381401			5.27944	1.1239			5.27944	2.23639
	5.31287	0.0287173			5.31287	1.11906			5.31287	2.23486
	5.34629	0.0204073			5.34629	1.1182			5.34629	2.25006
	5.37971	0.0257116			5.37971	1.11887			5.37971	2.24322
	5.41313	0.027591			5.41313	1.11497			5.41313	2.24186
	5.44656	0.0363208			5.44656	1.11815			5.44656	2.24403
	5.47998	0.0320351			5.47998	1.11388			5.47998	2.24507
	5.5134	0.031517			5.5134	1.1172			5.5134	2.23342
	5.54682	0.0307419			5.54682	1.12052			5.54682	2.25102
	5.58025	0.0317654			5.58025	1.11972			5.58025	2.23744
	5.61367	0.0364704			5.61367	1.12199			5.61367	2.24411
	5.64709	0.0254203			5.64709	1.12261			5.64709	2.22088
	5.68051	0.0366329			5.68051	1.12475			5.68051	2.23173
	5.71394	0.0338889			5.71394	1.12636			5.71394	2.24564
	5.74736	0.0446733			5.74736	1.12869			5.74736	2.23656
	5.78078	0.0434656			5.78078	1.12997			5.78078	2.23969
	5.8142	0.0432412			5.8142	1.13253			5.8142	2.22305
	5.84763	0.0306869			5.84763	1.13443			5.84763	2.23809
	5.88105	0.025068			5.88105	1.12683			5.88105	2.23093
	5.91447	0.0334918			5.91447	1.13358			5.91447	2.23712
	5.94789	0.0312979			5.94789	1.12873			5.94789	2.23334
	5.98132	0.0253368			5.98132	1.13267			5.98132	2.23921
	6.01474	0.0326474			6.01474	1.13205			6.01474	2.23849
	6.04816	0.0243742			6.04816	1.13044			6.04816	2.23954
	6.08158	0.0299723			6.08158	1.12232			6.08158	2.2409
	6.11501	0.0229836			6.11501	1.12716			6.11501	2.23664
	6.14843	0.0308936			6.14843	1.12402			6.14843	2.22852
	6.18185	0.0297273			6.18185	1.1264			6.18185	2.24211
	6.21527	0.0314723			6.21527	1.12645			6.21527	2.23753
	6.2487	0.0286793			6.2487	1.12207			6.2487	2.23021
	6.28212	0.034363			6.28212	1.12806			6.28212	2.25071
	6.31554	0.0270317			6.31554	1.13452			6.31554	2.23729
	6.34896	0.032801			6.34896	1.15071			6.34896	2.24107
	6.38239	0.0258124			6.38239	1.14064			6.38239	2.24453
	6.41581	0.037918			6.41581	1.1415			6.41581	2.22724
	6.44923	0.0347823			6.44923	1.13979			6.44923	2.22009
	6.48266	0.0349862			6.48266	1.14976			6.48266	2.2266
	6.51608	0.0429818			6.51608	1.15299			6.51608	2.24533
	6.5495	0.0490937			6.5495	1.16914			6.5495	2.23737
	6.58292	0.0537499			6.58292	1.19915			6.58292	2.24453
	6.61635	0.0645714			6.61635	1.21867			6.61635	2.22065
	6.64977	0.106732			6.64977	1.23083			6.64977	2.24533
	6.68319	0.183056			6.68319	1.24988			6.68319	2.24172
	6.71661	0.206978			6.71661	1.28046			6.71661	2.24775
	6.75004	0.0645301			6.75004	1.34501			6.75004	2.2467
	6.78346	0.0407587			6.78346	1.37564			6.78346	2.23826
	6.81688	0.0335985			6.81688	1.38082			6.81688	2.23593
	6.8503	0.0236984			6.8503	1.26027			6.8503	2.25981
	6.88373	0.0193642			6.88373	1.16628			6.88373	2.24076
	6.91715	0.0295004			6.91715	1.12448			6.91715	2.24872
	6.95057	0.023111			6.95057	1.12111			6.95057	2.25828
	6.98399	0.0253697			6.98399	1.11797			6.98399	2.24807
	7.01742	0.0224054			7.01742	1.11275			7.01742	2.24622
	7.05084	0.024921			7.05084	1.11479			7.05084	2.2529
	7.08426	0.0265803			7.08426	1.11807			7.08426	2.24558
	7.11768	0.0239584			7.11768	1.11621			7.11768	2.26094
	7.15111	0.0210798			7.15111	1.11791			7.15111	2.24343
	7.18453	0.0289041			7.18453	1.1171			7.18453	2.24682
	7.21795	0.0230284			7.21795	1.11511			7.21795	2.24362
	7.25137	0.026914			7.25137	1.11625			7.25137	2.2467
	7.2848	0.0195829			7.2848	1.1162			7.2848	2.23578
	7.31822	0.0247528			7.31822	1.11563			7.31822	2.24255
	7.35164	0.0252134			7.35164	1.11373			7.35164	2.24546
	7.38506	0.0225915			7.38506	1.11819			7.38506	2.24355
	7.41849	0.0223672			7.41849	1.11358			7.41849	2.23424
	7.45191	0.0271091			7.45191	1.1141			7.45191	2.24358
	7.48533	0.0231171			7.48533	1.11883			7.48533	2.23846
	7.51875	0.0274309			7.51875	1.11552			7.51875	2.23815
	7.55218	0.0295185			7.55218	1.11714			7.55218	2.25489
	7.5856	0.0265541			7.5856	1.11582			7.5856	2.23963
	7.61902	0.023504			7.61902	1.1192			7.61902	2.23547
	7.65244	0.0273896			7.65244	1.11399			7.65244	2.23484
	7.68587	0.0294772			7.68587	1.11504			7.68587	2.22425
	7.71929	0.0248859			7.71929	1.11591			7.71929	2.22893
	7.75271	0.0295421			7.75271	1.11373			7.75271	2.22364
	7.78613	0.0299171			7.78613	1.11194			7.78613	2.23411
	7.81956	0.0290935			7.81956	1.11594			7.81956	2.21258
	7.85298	0.0251015			7.85298	1.11452			7.85298	2.22289
	7.8864	0.0309565			7.8864	1.11226			7.8864	2.2422
	7.91982	0.025937			7.91982	1.11473			7.91982	2.23932
	7.95325	0.0277678			7.95325	1.11389			7.95325	2.23371
	7.98667	0.0353353			7.98667	1.11229			7.98667	2.21508
	8.02009	0.0260346			8.02009	1.11348			8.02009	2.22346
	8.05351	0.0336877			8.05351	1.11283			8.05351	2.22267
	8.08694	0.0336347			8.08694	1.11474			8.08694	2.22108
	8.12036	0.0317867			8.12036	1.11366			8.12036	2.23669
	8.15378	0.0295919			8.15378	1.11234			8.15378	2.23526
	8.1872	0.0339046			8.1872	1.11629			8.1872	2.22274
	8.22063	0.0345354			8.22063	1.11639			8.22063	2.22838
	8.25405	0.0301143			8.25405	1.11697			8.25405	2.23162
	8.28747	0.0298888			8.28747	1.11817			8.28747	2.22858
	8.32089	0.0293209			8.32089	1.11538			8.32089	2.23326
	8.35432	0.0359455			8.35432	1.1209			8.35432	2.23151
	8.38774	0.0269862			8.38774	1.1183			8.38774	2.23024
	8.42116	0.0301001			8.42116	1.11983			8.42116	2.23974
	8.45458	0.0251653			8.45458	1.12164			8.45458	2.25294
	8.48801	0.0227992			8.48801	1.12716			8.48801	2.23672
	8.52143	0.0319926			8.52143	1.12684			8.52143	2.23384
	8.55485	0.0295408			8.55485	1.12842			8.55485	2.23579
	8.58827	0.0276885			8.58827	1.13764			8.58827	2.2186
	8.6217	0.0236955			8.6217	1.13893			8.6217	2.22988
	8.65512	0.0322039			8.65512	1.14279			8.65512	2.23391
	8.68854	0.0255565			8.68854	1.14969			8.68854	2.22396
	8.72197	0.0281567			8.72197	1.15122			8.72197	2.22543
	8.75539	0.0235644			8.75539	1.16296			8.75539	2.24168
	8.78881	0.0296752			8.78881	1.16867			8.78881	2.23591
	8.82223	0.0279084			8.82223	1.17989			8.82223	2.24091
	8.85566	0.0246005			8.85566	1.18317			8.85566	2.23032
	8.88908	0.0287419			8.88908	1.18865			8.88908	2.23275
	8.9225	0.0262902			8.9225	1.19854			8.9225	2.22537
	8.95592	0.034456			8.95592	1.20771			8.95592	2.23005
	8.98935	0.0317475			8.98935	1.20639			8.98935	2.23505
	9.02277	0.0290389			9.02277	1.20797			9.02277	2.24214
	9.05619	0.0231621			9.05619	1.20907			9.05619	2.22748
	9.08961	0.0294442			9.08961	1.20281			9.08961	2.23099
	9.12304	0.0295613			9.12304	1.20833			9.12304	2.22791
	9.15646	0.0373846			9.15646	1.2244			9.15646	2.21903
	9.18988	0.0327066			9.18988	1.23262			9.18988	2.22656
	9.2233	0.0309399			9.2233	1.24422			9.2233	2.23248
	9.25673	0.038592			9.25673	1.26485			9.25673	2.24258
	9.29015	0.0399078			9.29015	1.2943			9.29015	2.22728
	9.32357	0.0424224			9.32357	1.3468			9.32357	2.22275
	9.35699	0.0518726			9.35699	1.43415			9.35699	2.22336
	9.39042	0.0704848			9.39042	1.5595			9.39042	2.22076
	9.42384	0.0853294			9.42384	1.70195			9.42384	2.22411
	9.45726	0.113446			9.45726	1.816			9.45726	2.23437
	9.49068	0.130346			9.49068	1.98624			9.49068	2.23804
	9.52411	0.0784024			9.52411	2.1			9.52411	2.2274
	9.55753	0.0332235			9.55753	1.92067			9.55753	2.2338
	9.59095	0.0297443			9.59095	1.67821			9.59095	2.21818
	9.62437	0.0272069			9.62437	1.57686			9.62437	2.23197
	9.6578	0.0241559			9.6578	1.58765			9.6578	2.25767
	9.69122	0.0241017			9.69122	1.59227			9.69122	2.23208
	9.72464	0.0265306			9.72464	1.62857			9.72464	2.23912
	9.75806	0.0239076			9.75806	1.65038			9.75806	2.2362
	9.79149	0.0253091			9.79149	1.53483			9.79149	2.24871
	9.82491	0.0298786			9.82491	1.3544			9.82491	2.24193
	9.85833	0.0270844			9.85833	1.26812			9.85833	2.26248
	9.89175	0.0254033			9.89175	1.27387			9.89175	2.2721
	9.92518	0.0196979			9.92518	1.2831			9.92518	2.27335
	9.9586	0.0175886			9.9586	1.26606			9.9586	2.30516
	9.99202	0.0278095			9.99202	1.23396			9.99202	2.29773
	10.0254	0.0219327			10.0254	1.20552			10.0254	2.30269
	10.0589	0.0228204			10.0589	1.18814			10.0589	2.34462
	10.0923	0.0225094			10.0923	1.18179			10.0923	2.37208
	10.1257	0.0251095			10.1257	1.16717			10.1257	2.41096
	10.1591	0.0259972			10.1591	1.16552			10.1591	2.47122
	10.1926	0.0175517			10.1926	1.15936			10.1926	2.51846
	10.226	0.0266594			10.226	1.15922			10.226	2.57776
	10.2594	0.0242933			10.2594	1.15634			10.2594	2.68577
	10.2928	0.0219272			10.2928	1.15896			10.2928	2.82835
	10.3262	0.0250412			10.3262	1.1536			10.3262	3.01884
	10.3597	0.0284976			10.3597	1.15565			10.3597	3.2
	10.3931	0.0280153			10.3931	1.15652			10.3931	3.07151
	10.4265	0.0216248			10.4265	1.1552			10.4265	2.76055
	10.4599	0.0263657			10.4599	1.15478			10.4599	2.52836
	10.4934	0.020917			10.4934	1.16244			10.4934	2.46933
	10.5268	0.0264285			10.5268	1.15684			10.5268	2.4328
	10.5602	0.019353			10.5602	1.15899			10.5602	2.4376
	10.5936	0.0229807			10.5936	1.15762			10.5936	2.462
	10.6271	0.0245534			10.6271	1.15502			10.6271	2.47419
	10.6605	0.021331			10.6605	1.15627			10.6605	2.50568
	10.6939	0.0276131			10.6939	1.15523			10.6939	2.56626
	10.7273	0.0227639			10.7273	1.15439			10.7273	2.59806
	10.7607	0.0248503			10.7607	1.15644			10.7607	2.59691
	10.7942	0.0252242			10.7942	1.15384			10.7942	2.52759
	10.8276	0.025855			10.8276	1.15836			10.8276	2.46148
	10.861	0.0222046			10.861	1.15799			10.861	2.39344
	10.8944	0.0260035			10.8944	1.16071			10.8944	2.34534
	10.9278	0.0219249			10.9278	1.16252			10.9278	2.354
	10.9613	0.0237545			10.9613	1.16054			10.9613	2.34303
	10.9947	0.0253272			10.9947	1.16938			10.9947	2.35474
	11.0281	0.0271567			11.0281	1.1739			11.0281	2.33847
	11.0615	0.0295856			11.0615	1.177			11.0615	2.32253
	11.095	0.0272196			11.095	1.17977			11.095	2.32298
	11.1284	0.0278504			11.1284	1.18239			11.1284	2.31636
	11.1618	0.030108			11.1618	1.18411			11.1618	2.31987
	11.1952	0.0326226			11.1952	1.18763			11.1952	2.29621
	11.2287	0.0346234			11.2287	1.1846			11.2287	2.30566
	11.2621	0.037138			11.2621	1.17317			11.2621	2.30522
	11.2955	0.0451326			11.2955	1.17038			11.2955	2.30927
	11.3289	0.0453352			11.3289	1.16193			11.3289	2.32973
	11.3623	0.0520455			11.3623	1.15572			11.3623	2.33314
	11.3958	0.0582419			11.3958	1.15392			11.3958	2.35376
	11.4292	0.0705178			11.4292	1.14705			11.4292	2.3628
	11.4626	0.0845061			11.4626	1.14269			11.4626	2.35962
	11.496	0.105173			11.496	1.13372			11.496	2.3669
	11.5295	0.150672			11.5295	1.13193			11.5295	2.38253
	11.5629	0.262102			11.5629	1.13417			11.5629	2.38819
	11.5963	0.55737			11.5963	1.13214			11.5963	2.41781
	11.6297	1			11.6297	1.13129			11.6297	2.44711
	11.6631	0.586032			11.6631	1.13097			11.6631	2.4785
	11.6966	0.114524			11.6966	1.13397			11.6966	2.5406
	11.73	0.0516204			11.73	1.13203			11.73	2.59674
	11.7634	0.0491688			11.7634	1.13537			11.7634	2.68006
	11.7968	0.034387			11.7968	1.13495			11.7968	2.7682
	11.8303	0.0409259			11.8303	1.12893			11.8303	2.8348
	11.8637	0.0338504			11.8637	1.13236			11.8637	2.91957
	11.8971	0.0305425			11.8971	1.13123			11.8971	2.93375
	11.9305	0.0304026			11.9305	1.13024			11.9305	2.98958
	11.964	0.0250396			11.964	1.1408			11.964	3.06454
	11.9974	0.0289242			11.9974	1.13772			11.9974	2.98161
	12.0308	0.0293838			12.0308	1.14101			12.0308	2.78904
	12.0642	0.0282164			12.0642	1.14534			12.0642	2.59953
	12.0976	0.0267922			12.0976	1.14497			12.0976	2.53493
	12.1311	0.0304199			12.1311	1.14398			12.1311	2.50008
	12.1645	0.0309651			12.1645	1.14333			12.1645	2.48179
	12.1979	0.0279996			12.1979	1.14472			12.1979	2.43521
	12.2313	0.0290585			12.2313	1.14373			12.2313	2.38235
	12.2647	0.0294324			12.2647	1.14222			12.2647	2.32869
	12.2982	0.0266383			12.2982	1.14166			12.2982	2.29946
	12.3316	0.0266697			12.3316	1.13982			12.3316	2.27683
	12.365	0.0271292			12.365	1.13769			12.365	2.278
	12.3984	0.0267325			12.3984	1.13067			12.3984	2.26356
	12.4319	0.0256508			12.4319	1.12769			12.4319	2.26682
	12.4653	0.0253397			12.4653	1.12736			12.4653	2.26975
	12.4987	0.0312793			12.4987	1.12144			12.4987	2.2558
	12.5321	0.0327663			12.5321	1.1196			12.5321	2.24908
	12.5656	0.0315134			12.5656	1.11324			12.5656	2.24848
	12.599	0.0282054			12.599	1.11335			12.599	2.26073
	12.6324	0.0297018			12.6324	1.11298			12.6324	2.25273
	12.6658	0.0248327			12.6658	1.11436			12.6658	2.23058
	12.6992	0.0284405			12.6992	1.11032			12.6992	2.25409
	12.7327	0.0275957			12.7327	1.10776			12.7327	2.2559
	12.7661	0.0288916			12.7661	1.1116			12.7661	2.24452
	12.7995	0.0295881			12.7995	1.11046			12.7995	2.23925
	12.8329	0.0309697			12.8329	1.10937			12.8329	2.24685
	12.8664	0.0280699			12.8664	1.10728			12.8664	2.23692
	12.8998	0.026797			12.8998	1.10899			12.8998	2.2392
	12.9332	0.0311754			12.9332	1.10932			12.9332	2.23731
	12.9666	0.0259638			12.9666	1.11246			12.9666	2.2441
	13	0.0276878			13	1.1097			13	2.23144
	13.0335	0.0288981			13.0335	1.1127			13.0335	2.25061
	13.0669	0.0284814			13.0669	1.11004			13.0669	2.25402
	13.1003	0.0299486			13.1003	1.11108			13.1003	2.24763
	13.1337	0.033642			13.1337	1.11284			13.1337	2.25667
	13.1672	0.0331398			13.1672	1.11683			13.1672	2.25237
	13.2006	0.0317813			13.2006	1.1212			13.2006	2.24549
	13.234	0.039756			13.234	1.12376			13.234	2.2407
	13.2674	0.0410518			13.2674	1.13165			13.2674	2.24251
	13.3009	0.0509103			13.3009	1.13554			13.3009	2.23017
	13.3343	0.0551175			13.3343	1.14252			13.3343	2.2368
	13.3677	0.0843273			13.3677	1.14703			13.3677	2.25082
	13.4011	0.130662			13.4011	1.15687			13.4011	2.2544
	13.4345	0.205682			13.4345	1.17943			13.4345	2.24446
	13.468	0.152006			13.468	1.19942			13.468	2.22376
	13.5014	0.0647651			13.5014	1.26392			13.5014	2.24518
	13.5348	0.0355783			13.5348	1.34642			13.5348	2.2449
	13.5682	0.028911			13.5682	1.41463			13.5682	2.24574
	13.6017	0.0284088			13.6017	1.43215			13.6017	2.24337
	13.6351	0.0321878			13.6351	1.42541			13.6351	2.24469
	13.6685	0.025178			13.6685	1.42669			13.6685	2.24344
	13.7019	0.028957			13.7019	1.38176			13.7019	2.24943
	13.7354	0.0256291			13.7354	1.24032			13.7354	2.24046
	13.7688	0.02624			13.7688	1.1476			13.7688	2.24805
	13.8022	0.0258234			13.8022	1.12566			13.8022	2.25581
	13.8356	0.022838			13.8356	1.11892			13.8356	2.24205
	13.869	0.0245621			13.869	1.11654			13.869	2.24101
	13.9025	0.0245736			13.9025	1.11839			13.9025	2.23998
	13.9359	0.0256982			13.9359	1.11322			13.9359	2.26675
	13.9693	0.0263947			13.9693	1.11668			13.9693	2.23517
	14.0027	0.0252075			14.0027	1.11521			14.0027	2.24345
	14.0361	0.026589			14.0361	1.11835			14.0361	2.25192
	14.0696	0.023518			14.0696	1.11369			14.0696	2.25478
	14.103	0.0244714			14.103	1.11355			14.103	2.2623
	14.1364	0.0252535			14.1364	1.1163			14.1364	2.24234
	14.1698	0.02321			14.1698	1.11502			14.1698	2.23491
	14.2033	0.0233071			14.2033	1.11165			14.2033	2.2495
	14.2367	0.0261443			14.2367	1.11393			14.2367	2.22776
	14.2701	0.0237583			14.2701	1.11193			14.2701	2.26053
	14.3035	0.0235129			14.3035	1.11075			14.3035	2.2568
	14.3369	0.0283194			14.3369	1.11146			14.3369	2.23586
	14.3704	0.0264472			14.3704	1.11369			14.3704	2.24322
	14.4038	0.0258593			14.4038	1.11364			14.4038	2.23998
	14.4372	0.0268127			14.4372	1.11606			14.4372	2.23801
	14.4706	0.0282799			14.4706	1.11792			14.4706	2.22656
	14.5041	0.0257226			14.5041	1.12053			14.5041	2.23634
	14.5375	0.0277891			14.5375	1.12217			14.5375	2.2429
	14.5709	0.0301125			14.5709	1.12386			14.5709	2.25283
	14.6043	0.030809			14.6043	1.12826			14.6043	2.24299
	14.6378	0.0353587			14.6378	1.13243			14.6378	2.22865
	14.6712	0.0342571			14.6712	1.1373			14.6712	2.24967
	14.7046	0.0269048			14.7046	1.14128			14.7046	2.24015
	14.738	0.0282863			14.738	1.14739			14.738	2.25266
	14.7714	0.0260716			14.7714	1.14205			14.7714	2.24298
	14.8049	0.0230862			14.8049	1.13881			14.8049	2.23282
	14.8383	0.0223271			14.8383	1.1339			14.8383	2.23471
	14.8717	0.025678			14.8717	1.13749			14.8717	2.24208
	14.9051	0.0257751			14.9051	1.13999			14.9051	2.23063
	14.9386	0.0300679			14.9386	1.14763			14.9386	2.23413
	14.972	0.0250275			14.972	1.14576			14.972	2.23892
	15.0054	0.0264946			15.0054	1.15762			15.0054	2.23985
	15.0388	0.0312155			15.0388	1.16007			15.0388	2.24593
	15.0723	0.0278877			15.0723	1.16927			15.0723	2.23994
	15.1057	0.0230185			15.1057	1.17965			15.1057	2.20695
	15.1391	0.0255988			15.1391	1.19503			15.1391	2.23457
	15.1725	0.0230415			15.1725	1.20057			15.1725	2.24049
	15.2059	0.0245087			15.2059	1.20687			15.2059	2.22486
	15.2394	0.0247771			15.2394	1.22243			15.2394	2.23945
	15.2728	0.0237611			15.2728	1.23724			15.2728	2.24649
	15.3062	0.0245432			15.3062	1.27298			15.3062	2.23103
	15.3396	0.024041			15.3396	1.30655			15.3396	2.23791
	15.373	0.0252512			15.373	1.32284			15.373	2.23492
	15.4065	0.0220946			15.4065	1.34478			15.4065	2.24335
	15.4399	0.0254455			15.4399	1.35789			15.4399	2.24166
	15.4733	0.024772			15.4733	1.33908			15.4733	2.23771
	15.5067	0.0231566			15.5067	1.26133			15.5067	2.24164
	15.5402	0.0223975			15.5402	1.19071			15.5402	2.25281
	15.5736	0.0216384			15.5736	1.16069			15.5736	2.25465
	15.607	0.02713			15.607	1.14782			15.607	2.26002
	15.6404	0.0206339			15.6404	1.14397			15.6404	2.24868
	15.6738	0.0223579			15.6738	1.14269			15.6738	2.25502
	15.7073	0.025452			15.7073	1.14445			15.7073	2.26104
	15.7407	0.0226378			15.7407	1.14126			15.7407	2.24327
	15.7741	0.0217931			15.7741	1.14255			15.7741	2.25363
	15.8075	0.0260859			15.8075	1.14222			15.8075	2.24839
	15.841	0.0278099			15.841	1.13894			15.841	2.2467
	15.8744	0.0248245			15.8744	1.14013			15.8744	2.25191
	15.9078	0.0219248			15.9078	1.13766			15.9078	2.24604
	15.9412	0.0233919			15.9412	1.13685			15.9412	2.25206
	15.9747	0.0209203			15.9747	1.13832			15.9747	2.23621
	16.0081	0.026573			16.0081	1.1349			16.0081	2.24352
	16.0415	0.0242312			16.0415	1.13191			16.0415	2.23587
	16.0749	0.0250576			16.0749	1.1265			16.0749	2.24832
	16.1084	0.0238289			16.1084	1.12859			16.1084	2.24743
	16.1418	0.0216583			16.1418	1.12892			16.1418	2.24413
	16.1752	0.0229128			16.1752	1.12816			16.1752	2.24693
	16.2086	0.023996			16.2086	1.12664			16.2086	2.24797
	16.242	0.0249936			16.242	1.12816			16.242	2.23646
	16.2755	0.0260768			16.2755	1.12474			16.2755	2.23332
	16.3089	0.0239062			16.3089	1.12811			16.3089	2.23355
	16.3423	0.02713			16.3423	1.12987			16.3423	2.21754
	16.3757	0.0299258			16.3757	1.12673			16.3757	2.22164
	16.4092	0.0335777			16.4092	1.12949			16.4092	2.24454
	16.4426	0.033719			16.4426	1.13068			16.4426	2.23882
	16.476	0.0383129			16.476	1.14146			16.476	2.22217
	16.5094	0.0338305			16.5094	1.14198			16.5094	2.23559
	16.5428	0.0247242			16.5428	1.14393			16.5428	2.23277
	16.5763	0.0249512			16.5763	1.14664			16.5763	2.22174
	16.6097	0.0264625			16.6097	1.14787			16.6097	2.23484
	16.6431	0.0231788			16.6431	1.14469			16.6431	2.22558
	16.6765	0.023577			16.6765	1.1427			16.6765	2.22566
	16.7099	0.0249171			16.7099	1.14835			16.7099	2.23039
	16.7434	0.0216334			16.7434	1.14792			16.7434	2.23464
	16.7768	0.0216035			16.7768	1.15091			16.7768	2.23938
	16.8102	0.0255123			16.8102	1.15718			16.8102	2.25086
	16.8436	0.0234274			16.8436	1.1626			16.8436	2.24691
	16.8771	0.0218562			16.8771	1.16469			16.8771	2.27126
	16.9105	0.0224257			16.9105	1.16131			16.9105	2.26104
	16.9439	0.0219676			16.9439	1.15932			16.9439	2.26465
	16.9773	0.0252771			16.9773	1.15861			16.9773	2.26038
	17.0108	0.0249903			17.0108	1.1541			17.0108	2.27203
	17.0442	0.0253028			17.0442	1.156			17.0442	2.24397
	17.0776	0.0230466			17.0776	1.15666			17.0776	2.25738
	17.111	0.0195061			17.111	1.15932			17.111	2.25858
	17.1444	0.0240143			17.1444	1.15866			17.1444	2.25029
	17.1779	0.0237275			17.1779	1.15695			17.1779	2.22689
	17.2113	0.0267801			17.2113	1.15714			17.2113	2.22262
	17.2447	0.024267			17.2447	1.15585			17.2447	2.22896
	17.2781	0.0250933			17.2781	1.14997			17.2781	2.23804
	17.3116	0.0290022			17.3116	1.14811			17.3116	2.22734
	17.345	0.0288866			17.345	1.14526			17.345	2.2348
	17.3784	0.033138			17.3784	1.1437			17.3784	2.22362
	17.4118	0.0434688			17.4118	1.14712			17.4118	2.24475
	17.4453	0.065359			17.4453	1.14498			17.4453	2.24483
	17.4787	0.132117			17.4787	1.13999			17.4787	2.25631
	17.5121	0.111623			17.5121	1.14365			17.5121	2.22198
	17.5455	0.075373			17.5455	1.14379			17.5455	2.22425
	17.5789	0.0321878			17.5789	1.14778			17.5789	2.23568
	17.6124	0.0277054			17.6124	1.16118			17.6124	2.22846
	17.6458	0.0255348			17.6458	1.16113			17.6458	2.2341
	17.6792	0.0261043			17.6792	1.18037			17.6792	2.22367
	17.7126	0.0222212			17.7126	1.18326			17.7126	2.24137
	17.7461	0.0269863			17.7461	1.19623			17.7461	2.24059
	17.7795	0.0231888			17.7795	1.20682			17.7795	2.24752
	17.8129	0.0187064			17.8129	1.21494			17.8129	2.25637
	17.8463	0.0206458			17.8463	1.20331			17.8463	2.25543
	17.8797	0.0199309			17.8797	1.19642			17.8797	2.25593
	17.9132	0.0234116			17.9132	1.193			17.9132	2.26173
	17.9466	0.0203848			17.9466	1.19025			17.9466	2.25853
	17.98	0.0188136			17.98	1.18716			17.98	2.26932
	18.0134	0.0216093			18.0134	1.18474			18.0134	2.27754
	18.0468	0.01961			18.0468	1.17576			18.0468	2.27128
	18.0803	0.0217207			18.0803	1.16978			18.0803	2.24107
	18.1137	0.0209202			18.1137	1.16118			18.1137	2.24061
	18.1471	0.0190921			18.1471	1.15529			18.1471	2.24432
	18.1805	0.0224872			18.1805	1.14973			18.1805	2.23646
	18.214	0.0243411			18.214	1.15306			18.214	2.22715
	18.2474	0.0208005			18.2474	1.14503			18.2474	2.23698
	18.2808	0.0213699			18.2808	1.13924			18.2808	2.23892
	18.3142	0.0228813			18.3142	1.13805			18.3142	2.23557
	18.3477	0.0217382			18.3477	1.13321			18.3477	2.23928
	18.3811	0.0243627			18.3811	1.12831			18.3811	2.22917
	18.4145	0.0239902			18.4145	1.12912			18.4145	2.2234
	18.4479	0.0231897			18.4479	1.12751			18.4479	2.21489
	18.4813	0.0191354			18.4813	1.12865			18.4813	2.22793
	18.5148	0.0199617			18.5148	1.12352			18.5148	2.22039
	18.5482	0.0207024			18.5482	1.12499			18.5482	2.23343
	18.5816	0.0172474			18.5816	1.12148			18.5816	2.23088
	18.615	0.0214988			18.615	1.12057			18.615	2.22382
	18.6485	0.0192426			18.6485	1.11981			18.6485	2.22255
	18.6819	0.0204114			18.6819	1.11245			18.6819	2.24025
	18.7153	0.0215803			18.7153	1.11392			18.7153	2.2377
	18.7487	0.018896			18.7487	1.11117			18.7487	2.25154
	18.7822	0.0234898			18.7822	1.11231			18.7822	2.24554
	18.8156	0.0196067			18.8156	1.11392			18.8156	2.24436
	18.849	0.0250568			18.849	1.11563			18.849	2.25347
	18.8824	0.0209169			18.8824	1.1154			18.8824	2.24136
	18.9158	0.022942			18.9158	1.12646			18.9158	2.24033
	18.9493	0.0257377			18.9493	1.13283			18.9493	2.24382
	18.9827	0.0322153			18.9827	1.14776			18.9827	2.26273
	19.0161	0.0379223			19.0161	1.16044			19.0161	2.24724
	19.0495	0.0519349			19.0495	1.18818			19.0495	2.25538
	19.083	0.0389756			19.083	1.21126			19.083	2.24343
	19.1164	0.0369762			19.1164	1.2493			19.1164	2.22858
	19.1498	0.0235031			19.1498	1.26488			19.1498	2.22435
	19.1832	0.0254426			19.1832	1.25718			19.1832	2.24615
	19.2166	0.0202751			19.2166	1.22484			19.2166	2.23243
	19.2501	0.0207589			19.2501	1.19378			19.2501	2.21115
	19.2835	0.0197871			19.2835	1.17231			19.2835	2.21849
	19.3169	0.0188153			19.3169	1.15606			19.3169	2.23323
	19.3503	0.020926			19.3503	1.1468			19.3503	2.23639
	19.3837	0.0199542			19.3837	1.1363			19.3837	2.22074
	19.4172	0.0205237			19.4172	1.13312			19.4172	2.24849
	19.4506	0.0224632			19.4506	1.12518			19.4506	2.23397
	19.484	0.018837			19.484	1.12491			19.484	2.24246
	19.5174	0.0191495			19.5174	1.11937			19.5174	2.24533
	19.5509	0.0221165			19.5509	1.1267			19.5509	2.25672
	19.5843	0.0227716			19.5843	1.12872			19.5843	2.24945
	19.6177	0.0202585			19.6177	1.13343			19.6177	2.25248
	19.6511	0.022883			19.6511	1.12723			19.6511	2.25583
	19.6846	0.0217399			19.6846	1.12596			19.6846	2.26304
	19.718	0.0199119			19.718	1.12246			19.718	2.25738
	19.7514	0.0203957			19.7514	1.11455			19.7514	2.26041
	19.7848	0.0186532			19.7848	1.11813			19.7848	2.24366
	19.8182	0.0204215			19.8182	1.11819			19.8182	2.25425
	19.8517	0.0225322			19.8517	1.12647			19.8517	2.26917
	19.8851	0.0218172			19.8851	1.12597			19.8851	2.25982
	19.9185	0.0228148			19.9185	1.13961			19.9185	2.26671
	19.9519	0.0185036			19.9519	1.1516			19.9519	2.26282
	19.9854	0.0209568			19.9854	1.16738			19.9854	2.26906
	20.0188	0.0212694			20.0188	1.18436			20.0188	2.24154
	20.0522	0.0220101			20.0522	1.20793			20.0522	2.251
	20.0856	0.0209527			20.0856	1.20994			20.0856	2.27332
	20.1191	0.0233203			20.1191	1.20739			20.1191	2.30433
	20.1525	0.0234616			20.1525	1.19454			20.1525	2.30349
	20.1859	0.0283123			20.1859	1.17969			20.1859	2.29688
	20.2193	0.0410406			20.2193	1.17249			20.2193	2.29701
	20.2527	0.0308212			20.2527	1.16751			20.2527	2.28251
	20.2862	0.0272807			20.2862	1.16706			20.2862	2.27863
	20.3196	0.0229695			20.3196	1.16579			20.3196	2.28535
	20.353	0.023282			20.353	1.16272			20.353	2.26523
	20.3864	0.0213683			20.3864	1.17523			20.3864	2.27597
	20.4199	0.0220234			20.4199	1.19747			20.4199	2.27466
	20.4533	0.0183972			20.4533	1.23368			20.4533	2.27383
	20.4867	0.0205079			20.4867	1.27098			20.4867	2.29727
	20.5201	0.0207349			20.5201	1.28776			20.5201	2.2913
	20.5535	0.0183931			20.5535	1.30312			20.5535	2.30172
	20.587	0.0198188			20.587	1.30736			20.587	2.30153
	20.6204	0.0228714			20.6204	1.29009			20.6204	2.30263
	20.6538	0.0207008			20.6538	1.2505			20.6538	2.29296
	20.6872	0.021784			20.6872	1.19318			20.6872	2.31287
	20.7207	0.018586			20.7207	1.16185			20.7207	2.35175
	20.7541	0.0216385			20.7541	1.13755			20.7541	2.35493
	20.7875	0.0230642			20.7875	1.13063			20.7875	2.38867
	20.8209	0.0181537			20.8209	1.12723			20.8209	2.40327
	20.8544	0.0179525			20.8544	1.1252			20.8544	2.40212
	20.8878	0.0171519			20.8878	1.12389			20.8878	2.36688
	20.9212	0.0202045			20.9212	1.12206			20.9212	2.3466
	20.9546	0.0202602			20.9546	1.11656			20.9546	2.31667
	20.988	0.0218572			20.988	1.11924			20.988	2.28336
	21.0215	0.0183166			21.0215	1.12272			21.0215	2.27272
	21.0549	0.0207698			21.0549	1.11842			21.0549	2.25871
	21.0883	0.0194555			21.0883	1.12138			21.0883	2.25948
	21.1217	0.0195968			21.1217	1.11845			21.1217	2.24901
	21.1551	0.0194813			21.1551	1.11366			21.1551	2.26281
	21.1886	0.0183382			21.1886	1.11534			21.1886	2.24558
	21.222	0.0215621			21.222	1.11487			21.222	2.25712
	21.2554	0.0237584			21.2554	1.11118			21.2554	2.25501
	21.2888	0.0221872			21.2888	1.11123			21.2888	2.24823
	21.3223	0.0227567			21.3223	1.11452			21.3223	2.25431
	21.3557	0.0224699			21.3557	1.11315			21.3557	2.2456
	21.3891	0.0192718			21.3891	1.11487			21.3891	2.27307
	21.4225	0.0174437			21.4225	1.11958			21.4225	2.27754
	21.456	0.0186982			21.456	1.11864			21.456	2.2841
	21.4894	0.019867			21.4894	1.11913			21.4894	2.28745
	21.5228	0.0218921			21.5228	1.12365			21.5228	2.30029
	21.5562	0.0206634			21.5562	1.12537			21.5562	2.31682
	21.5896	0.0213185			21.5896	1.1278			21.5896	2.33319
	21.6231	0.0209461			21.6231	1.13489			21.6231	2.32159
	21.6565	0.0203168			21.6565	1.13741			21.6565	2.30211
	21.6899	0.0219137			21.6899	1.14141			21.6899	2.29822
	21.7233	0.0207707			21.7233	1.14313			21.7233	2.27649
	21.7568	0.018172			21.7568	1.13929			21.7568	2.26843
	21.7902	0.0183989			21.7902	1.14377			21.7902	2.24766
	21.8236	0.0184546			21.8236	1.14539			21.8236	2.24924
	21.857	0.0197091			21.857	1.1445			21.857	2.25211
	21.8904	0.0194223			21.8904	1.13577			21.8904	2.24115
	21.9239	0.0202486			21.9239	1.13402			21.9239	2.2461
	21.9573	0.0200474			21.9573	1.13189			21.9573	2.25701
	21.9907	0.0198463			21.9907	1.13053			21.9907	2.25827
	22.0241	0.0228989			22.0241	1.13011			22.0241	2.23991
	22.0576	0.0209852			22.0576	1.1305			22.0576	2.23522
	22.091	0.0254078			22.091	1.13796			22.091	2.23777
	22.1244	0.0210966			22.1244	1.14382			22.1244	2.24369
	22.1578	0.0218272			22.1578	1.16116			22.1578	2.24205
	22.1913	0.0204988			22.1913	1.18202			22.1913	2.23624
	22.2247	0.0207973			22.2247	1.20687			22.2247	2.24779
	22.2581	0.0223802			22.2581	1.23239			22.2581	2.2193
	22.2915	0.0174555			22.2915	1.25035			22.2915	2.2368
	22.3249	0.0182677			22.3249	1.2704			22.3249	2.23742
	22.3584	0.0215631			22.3584	1.28585			22.3584	2.23594
	22.3918	0.0243447			22.3918	1.31678			22.3918	2.24347
	22.4252	0.0204476			22.4252	1.30287			22.4252	2.23798
	22.4586	0.0222017			22.4586	1.27638			22.4586	2.23329
	22.492	0.0209589			22.492	1.22424			22.492	2.22844
	22.5255	0.0174898			22.5255	1.1947			22.5255	2.2437
	22.5589	0.0166752			22.5589	1.1732			22.5589	2.24174
	22.5923	0.0221968			22.5923	1.16808			22.5923	2.25907
	22.6257	0.0191559			22.6257	1.16814			22.6257	2.2322
	22.6592	0.0186838			22.6592	1.1708			22.6592	2.2431
	22.6926	0.0212085			22.6926	1.17955			22.6926	2.23584
	22.726	0.0206507			22.726	1.17947			22.726	2.23308
	22.7594	0.020778			22.7594	1.17468			22.7594	2.2316
	22.7929	0.0201346			22.7929	1.16438			22.7929	2.24379
	22.8263	0.0236868			22.8263	1.14905			22.8263	2.23123
	22.8597	0.0188478			22.8597	1.14103			22.8597	2.24245
	22.8931	0.018975			22.8931	1.1361			22.8931	2.24178
	22.9265	0.0185028			22.9265	1.14186			22.9265	2.23822
	22.96	0.0190582			22.96	1.14339			22.96	2.25829
	22.9934	0.023638			22.9934	1.15537			22.9934	2.24475
	23.0268	0.0197408			23.0268	1.15866			23.0268	2.24312
	23.0602	0.0230361			23.0602	1.15995			23.0602	2.24566
	23.0937	0.0195671			23.0937	1.16513			23.0937	2.23615
	23.1271	0.02252			23.1271	1.15916			23.1271	2.24078
	23.1605	0.0181091			23.1605	1.15627			23.1605	2.2578
	23.1939	0.0208907			23.1939	1.14716			23.1939	2.23687
	23.2274	0.0211892			23.2274	1.1361			23.2274	2.24118
	23.2608	0.022772			23.2608	1.12101			23.2608	2.24855
	23.2942	0.0197311			23.2942	1.11337			23.2942	2.24916
	23.3276	0.0262802			23.3276	1.1121			23.3276	2.24094
	23.361	0.0312881			23.361	1.10774			23.361	2.26647
	23.3945	0.0437454			23.3945	1.1086			23.3945	2.26323
	23.4279	0.0356526			23.4279	1.1118			23.4279	2.27751
	23.4613	0.0324404			23.4613	1.11394			23.4613	2.26494
	23.4947	0.0258033			23.4947	1.11457			23.4947	2.27006
	23.5282	0.0189092			23.5282	1.12237			23.5282	2.26971
	23.5616	0.0197214			23.5616	1.12366			23.5616	2.28496
	23.595	0.0187355			23.595	1.12529			23.595	2.2794
	23.6284	0.0207465			23.6284	1.12706			23.6284	2.28976
	23.6618	0.0229288			23.6618	1.12954			23.6618	2.31073
	23.6953	0.0195453			23.6953	1.11825			23.6953	2.30645
	23.7287	0.0200151			23.7287	1.12002			23.7287	2.27951
	23.7621	0.0190292			23.7621	1.1189			23.7621	2.3246
	23.7955	0.0183858			23.7955	1.12309			23.7955	2.33753
	23.8289	0.0195405			23.8289	1.11783			23.8289	2.3257
	23.8624	0.0208665			23.8624	1.11993			23.8624	2.35455
	23.8958	0.0196237			23.8958	1.11933			23.8958	2.38115
	23.9292	0.0200934			23.9292	1.12101			23.9292	2.3436
	23.9626	0.0196213			23.9626	1.12154			23.9626	2.3226
	23.9961	0.0199198			23.9961	1.12464			23.9961	2.33939
	24.0295	0.0191907			24.0295	1.12708			24.0295	2.31004
	24.0629	0.0239417			24.0629	1.12904			24.0629	2.30834
	24.0963	0.0244115			24.0963	1.13523			24.0963	2.30021
	24.1298	0.0276212			24.1298	1.14754			24.1298	2.28935
	24.1632	0.0237241			24.1632	1.16071			24.1632	2.28717
	24.1966	0.0208544			24.1966	1.17274			24.1966	2.27711
	24.23	0.0213241			24.23	1.19137			24.23	2.2775
	24.2634	0.0205095			24.2634	1.19561			24.2634	2.26824
	24.2969	0.0219211			24.2969	1.19102			24.2969	2.2622
	24.3303	0.0207639			24.3303	1.18343			24.3303	2.25262
	24.3637	0.0213193			24.3637	1.16896			24.3637	2.25285
	24.3971	0.0233303			24.3971	1.16009			24.3971	2.24713
	24.4306	0.01969			24.4306	1.15821			24.4306	2.27019
	24.464	0.0170772			24.464	1.15281			24.464	2.25354
	24.4974	0.0182319			24.4974	1.14888			24.4974	2.26583
	24.5308	0.0168179			24.5308	1.14428			24.5308	2.26413
	24.5643	0.0207983			24.5643	1.14045			24.5643	2.26356
	24.5977	0.0189561			24.5977	1.14616			24.5977	2.25285
	24.6311	0.0202821			24.6311	1.14456			24.6311	2.25035
	24.6645	0.0206662			24.6645	1.1508			24.6645	2.25122
	24.6979	0.0231053			24.6979	1.1528			24.6979	2.2574
	24.7314	0.0197219			24.7314	1.16103			24.7314	2.27049
	24.7648	0.0204485			24.7648	1.15829			24.7648	2.2532
	24.7982	0.0198907			24.7982	1.16287			24.7982	2.26581
	24.8316	0.0230149			24.8316	1.15443			24.8316	2.26958
	24.8651	0.0199739			24.8651	1.16023			24.8651	2.27431
	24.8985	0.0177037			24.8985	1.15797			24.8985	2.25557
	24.9319	0.0192009			24.9319	1.16202			24.9319	2.24647
	24.9653	0.0211263			24.9653	1.16954			24.9653	2.24509
	24.9987	0.0185991			24.9987	1.17064			24.9987	2.23536
	25.0322	0.0197538			25.0322	1.16462			25.0322	2.23623
	25.0656	0.0211655			25.0656	1.15993			25.0656	2.22553
	25.099	0.0215496			25.099	1.15377			25.099	2.24537
	25.1324	0.0202211			25.1324	1.14509			25.1324	2.2493
	25.1658	0.0193209			25.1658	1.13798			25.1658	2.23586
	25.1993	0.02313			25.1993	1.1303			25.1993	2.23786
	25.2327	0.0228291			25.2327	1.12433			25.2327	2.22668
	25.2661	0.0207301			25.2661	1.12577			25.2661	2.24073
	25.2995	0.0236829			25.2995	1.1255			25.2995	2.24627
	25.333	0.023382			25.333	1.12708			25.333	2.25904
	25.3664	0.0217111			25.3664	1.12937			25.3664	2.26345
	25.3998	0.0214959			25.3998	1.12891			25.3998	2.26722
	25.4332	0.0247056			25.4332	1.1332			25.4332	2.28786
	25.4667	0.0221784			25.4667	1.12804			25.4667	2.31703
	25.5001	0.0217919			25.5001	1.127			25.5001	2.31935
	25.5335	0.0191791			25.5335	1.11932			25.5335	2.34884
	25.5669	0.0223032			25.5669	1.12247			25.5669	2.35261
	25.6003	0.0170361			25.6003	1.11945			25.6003	2.36795
	25.6338	0.0190471			25.6338	1.11656			25.6338	2.3476
	25.6672	0.0222568			25.6672	1.11846			25.6672	2.35957
	25.7006	0.0217847			25.7006	1.11523			25.7006	2.35851
	25.734	0.0221688			25.734	1.11984			25.734	2.32402
	25.7675	0.0206691			25.7675	1.12027			25.7675	2.30415
	25.8009	0.0227657			25.8009	1.12735			25.8009	2.29763
	25.8343	0.0226361			25.8343	1.13495			25.8343	2.27856
	25.8677	0.0246471			25.8677	1.14726			25.8677	2.27365
	25.9012	0.0269149			25.9012	1.15267			25.9012	2.26214
	25.9346	0.0258434			25.9346	1.16607			25.9346	2.26221
	25.968	0.0413832			25.968	1.17548			25.968	2.27257
	26.0014	0.0356879			26.0014	1.18502			26.0014	2.25978
	26.0348	0.0308489			26.0348	1.20464			26.0348	2.27592
	26.0683	0.0296917			26.0683	1.20849			26.0683	2.27535
	26.1017	0.0237395			26.1017	1.21628			26.1017	2.27767
	26.1351	0.021298			26.1351	1.23676			26.1351	2.2734
	26.1685	0.0196271			26.1685	1.24673			26.1685	2.27572
	26.202	0.0202681			26.202	1.25452			26.202	2.26212
	26.2354	0.0209947			26.2354	1.24317			26.2354	2.2892
	26.2688	0.0204369			26.2688	1.24721			26.2688	2.28782
	26.3022	0.0214204			26.3022	1.22888			26.3022	2.3059
	26.3356	0.0205201			26.3356	1.20609			26.3356	2.30629
	26.3691	0.0212467			26.3691	1.18742			26.3691	2.29768
	26.4025	0.0212027			26.4025	1.16947			26.4025	2.28649
	26.4359	0.018333			26.4359	1.1558			26.4359	2.2811
	26.4693	0.0217996			26.4693	1.15547			26.4693	2.25737
	26.5027	0.0205569			26.5027	1.1568			26.5027	2.28654
	26.5362	0.0241948			26.5362	1.15946			26.5362	2.26249
	26.5696	0.0223526			26.5696	1.15666			26.5696	2.24954
	26.603	0.017171			26.603	1.15942			26.603	2.25073
	26.6364	0.0211514			26.6364	1.15434			26.6364	2.26495
	26.6699	0.0204224			26.6699	1.14888			26.6699	2.2565
	26.7033	0.0190084			26.7033	1.14275			26.7033	2.24371
	26.7367	0.0229887			26.7367	1.1475			26.7367	2.25905
	26.7701	0.0241435			26.7701	1.14983			26.7701	2.25622
	26.8036	0.0214451			26.8036	1.15031			26.8036	2.25501
	26.837	0.0223429			26.837	1.15088			26.837	2.25797
	26.8704	0.0221276			26.8704	1.14889			26.8704	2.27138
	26.9038	0.0217411			26.9038	1.14338			26.9038	2.25602
	26.9372	0.0198133			26.9372	1.13583			26.9372	2.26268
	26.9707	0.0207968			26.9707	1.13531			26.9707	2.25632
	27.0041	0.0257191			27.0041	1.13375			27.0041	2.26234
	27.0375	0.0224213			27.0375	1.13427			27.0375	2.25855
	27.0709	0.0240041			27.0709	1.13603			27.0709	2.25685
	27.1044	0.0222476			27.1044	1.14026			27.1044	2.2463
	27.1378	0.0218611			27.1378	1.13889			27.1378	2.24203
	27.1712	0.0226733			27.1712	1.13836			27.1712	2.26075
	27.2046	0.0216874			27.2046	1.13775			27.2046	2.23397
	27.2381	0.0219003			27.2381	1.13509			27.2381	2.24192
	27.2715	0.0228838			27.2715	1.12688			27.2715	2.24778
	27.3049	0.0236104			27.3049	1.12664			27.3049	2.23836
	27.3383	0.0237376			27.3383	1.13144			27.3383	2.23988
	27.3717	0.0205254			27.3717	1.12593			27.3717	2.2549
	27.4052	0.019197			27.4052	1.12432			27.4052	2.24259
	27.4386	0.019838			27.4386	1.1228			27.4386	2.24314
	27.472	0.0200509			27.472	1.12214			27.472	2.23308
	27.5054	0.0206918			27.5054	1.12319			27.5054	2.24151
	27.5389	0.0222747			27.5389	1.12381			27.5389	2.23299
	27.5723	0.0223163			27.5723	1.12424			27.5723	2.24472
	27.6057	0.0209023			27.6057	1.12519			27.6057	2.23668
	27.6391	0.0241976			27.6391	1.13165			27.6391	2.24633
	27.6725	0.0222699			27.6725	1.12857			27.6725	2.22913
	27.706	0.0249659			27.706	1.1349			27.706	2.24465
	27.7394	0.0225243			27.7394	1.13377			27.7394	2.23846
	27.7728	0.0232509			27.7728	1.14143			27.7728	2.23903
	27.8062	0.0232925			27.8062	1.14681			27.8062	2.23189
	27.8397	0.0229916			27.8397	1.15527			27.8397	2.24387
	27.8731	0.0229476			27.8731	1.15719			27.8731	2.24428
	27.9065	0.0201636			27.9065	1.15677			27.9065	2.25192
	27.9399	0.0232877			27.9399	1.15793			27.9399	2.24445
	27.9733	0.0208462			27.9733	1.14872			27.9733	2.26351
	28.0068	0.0211438			28.0068	1.15059			28.0068	2.26343
	28.0402	0.0227223			28.0402	1.14932			28.0402	2.26191
	28.0736	0.0197628			28.0736	1.14681			28.0736	2.25477
	28.107	0.0211701			28.107	1.14379			28.107	2.25148
	28.1405	0.0202655			28.1405	1.14356			28.1405	2.27407
	28.1739	0.0222723			28.1739	1.14125			28.1739	2.26901
	28.2073	0.0237652			28.2073	1.14235			28.2073	2.26251
	28.2407	0.0228607			28.2407	1.1398			28.2407	2.25713
	28.2741	0.0193873			28.2741	1.13625			28.2741	2.2712
	28.3076	0.0255897			28.3076	1.13346			28.3076	2.27065
	28.341	0.0247707			28.341	1.13775			28.341	2.2598
	28.3744	0.0241231			28.3744	1.13458			28.3744	2.26937
	28.4078	0.0241604			28.4078	1.13003			28.4078	2.26367
	28.4413	0.0200021			28.4413	1.12952			28.4413	2.2509
	28.4747	0.020125			28.4747	1.1273			28.4747	2.25388
	28.5081	0.0221317			28.5081	1.12846			28.5081	2.24946
	28.5415	0.0230253			28.5415	1.124			28.5415	2.24794
	28.575	0.0216926			28.575	1.12815			28.575	2.2461
	28.6084	0.0223293			28.6084	1.12959			28.6084	2.24618
	28.6418	0.0233085			28.6418	1.12661			28.6418	2.23936
	28.6752	0.025144			28.6752	1.12923			28.6752	2.24652
	28.7086	0.0262088			28.7086	1.12198			28.7086	2.26252
	28.7421	0.0277017			28.7421	1.12185			28.7421	2.25939
	28.7755	0.0259409			28.7755	1.12091			28.7755	2.25128
	28.8089	0.025122			28.8089	1.12624			28.8089	2.23802
	28.8423	0.0248168			28.8423	1.12355			28.8423	2.2476
	28.8758	0.0204872			28.8758	1.1256			28.8758	2.23691
	28.9092	0.0215521			28.9092	1.12443			28.9092	2.22767
	28.9426	0.021675			28.9426	1.12943			28.9426	2.24159
	28.976	0.0219692			28.976	1.12688			28.976	2.23154
	29.0095	0.0222634			29.0095	1.12547			29.0095	2.24176
	29.0429	0.0213588			29.0429	1.12139			29.0429	2.24763
	29.0763	0.0206255			29.0763	1.11575			29.0763	2.23711
	29.1097	0.0242591			29.1097	1.11686			29.1097	2.24572
	29.1431	0.0231833			29.1431	1.11545			29.1431	2.2278
	29.1766	0.0227069			29.1766	1.11707			29.1766	2.22644
	29.21	0.0252273			29.21	1.11752			29.21	2.24244
	29.2434	0.0257784			29.2434	1.11496			29.2434	2.25764
	29.2768	0.0302683			29.2768	1.11659			29.2768	2.24856
	29.3102	0.0382688			29.3102	1.11893			29.3102	2.24495
	29.3437	0.0565443			29.3437	1.11866			29.3437	2.25292
	29.3771	0.0750767			29.3771	1.12475			29.3771	2.23885
	29.4105	0.0493408			29.4105	1.13054			29.4105	2.23798
	29.4439	0.0486075			29.4439	1.1365			29.4439	2.24674
	29.4774	0.0329753			29.4774	1.15078			29.4774	2.24876
	29.5108	0.024707			29.5108	1.16382			29.5108	2.2548
	29.5442	0.0226037			29.5442	1.18023			29.5442	2.24331
	29.5776	0.0245247			29.5776	1.19722			29.5776	2.25802
	29.611	0.0228496			29.611	1.21677			29.611	2.25602
	29.6445	0.0251131			29.6445	1.22624			29.6445	2.24935
	29.6779	0.0231811			29.6779	1.22632			29.6779	2.24221
	29.7113	0.0221053			29.7113	1.22017			29.7113	2.24422
	29.7447	0.0226563			29.7447	1.20139			29.7447	2.24913
	29.7782	0.0207243			29.7782	1.17568			29.7782	2.22478
	29.8116	0.0250429			29.8116	1.15215			29.8116	2.24304
	29.845	0.0247377			29.845	1.14429			29.845	2.24907
	29.8784	0.0218637			29.8784	1.13249			29.8784	2.24321
	29.9119	0.0232711			29.9119	1.13143			29.9119	2.23895
	29.9453	0.0232228			29.9453	1.13065			29.9453	2.24161
	29.9787	0.0254864			29.9787	1.13348			29.9787	2.24041
	30.0121	0.0220987			30.0121	1.1364			30.0121	2.22892
	30.0455	0.022821			30.0455	1.13738			30.0455	2.24011
	30.079	0.0241427			30.079	1.146			30.079	2.23778
	30.1124	0.0198131			30.1124	1.15201			30.1124	2.23996
	30.1458	0.0237036			30.1458	1.15931			30.1458	2.23892
	30.1792	0.0221996			30.1792	1.15744			30.1792	2.24913
	30.2127	0.0218945			30.2127	1.15423			30.2127	2.23636
	30.2461	0.0240724			30.2461	1.144			30.2461	2.24336
	30.2795	0.0230822			30.2795	1.13895			30.2795	2.24907
	30.3129	0.0236333			30.3129	1.12549			30.3129	2.23276
	30.3464	0.0234138			30.3464	1.12115			30.3464	2.22133
	30.3798	0.0247355			30.3798	1.12179			30.3798	2.23046
	30.4132	0.0192927			30.4132	1.12039			30.4132	2.21772
	30.4466	0.0221557			30.4466	1.11567			30.4466	2.22556
	30.48	0.0203093			30.48	1.11427			30.48	2.22616
	30.5135	0.023001			30.5135	1.11682			30.5135	2.23159
	30.5469	0.0246652			30.5469	1.11898			30.5469	2.22496
	30.5803	0.0224762			30.5803	1.12495			30.5803	2.22106
	30.6137	0.0210579			30.6137	1.1283			30.6137	2.22601
	30.6471	0.0227221			30.6471	1.12914			30.6471	2.24607
	30.6806	0.0239582			30.6806	1.12831			30.6806	2.23075
	30.714	0.0231393			30.714	1.12876			30.714	2.23345
	30.7474	0.0245466			30.7474	1.12931			30.7474	2.22248
	30.7808	0.0225289			30.7808	1.12621			30.7808	2.22823
	30.8143	0.0247069			30.8143	1.12148			30.8143	2.22224
	30.8477	0.0212335			30.8477	1.12189			30.8477	2.22992
	30.8811	0.0240965			30.8811	1.11954			30.8811	2.23486
	30.9145	0.0233632			30.9145	1.1256			30.9145	2.2263
	30.9479	0.0247705			30.9479	1.12848			30.9479	2.2409
	30.9814	0.0241228			30.9814	1.13625			30.9814	2.22269
	31.0148	0.0248452			31.0148	1.14763			31.0148	2.23632
	31.0482	0.0256531			31.0482	1.15972			31.0482	2.22776
	31.0816	0.0214948			31.0816	1.17642			31.0816	2.24187
	31.1151	0.0235015			31.1151	1.19355			31.1151	2.24167
	31.1485	0.0202851			31.1485	1.20046			31.1485	2.22234
	31.1819	0.0233193			31.1819	1.21725			31.1819	2.22358
	31.2153	0.0229285			31.2153	1.22232			31.2153	2.24203
	31.2488	0.0258771			31.2488	1.2222			31.2488	2.22142
	31.2822	0.0272844			31.2822	1.21962			31.2822	2.2172
	31.3156	0.0232117			31.3156	1.19898			31.3156	2.24851
	31.349	0.0223071			31.349	1.1888			31.349	2.25619
	31.3824	0.0221732			31.3824	1.17757			31.3824	2.2576
	31.4159	0.023923			31.4159	1.17551			31.4159	2.27814
	31.4493	0.0231041			31.4493	1.16836			31.4493	2.28132
	31.4827	0.023227			31.4827	1.17423			31.4827	2.27677
	31.5161	0.0214662			31.5161	1.1698			31.5161	2.27899
	31.5496	0.0207329			31.5496	1.17044			31.5496	2.27541
	31.583	0.020599			31.583	1.16795			31.583	2.26283
	31.6164	0.0230338			31.6164	1.16123			31.6164	2.2509
	31.6498	0.0239274			31.6498	1.15181			31.6498	2.256
	31.6833	0.0217385			31.6833	1.14946			31.6833	2.24278
	31.7167	0.022632			31.7167	1.14465			31.7167	2.24339
	31.7501	0.0239537			31.7501	1.13817			31.7501	2.24463
	31.7835	0.0233061			31.7835	1.14038			31.7835	2.25778
	31.8169	0.0232577			31.8169	1.13691			31.8169	2.25245
	31.8504	0.0262063			31.8504	1.13476			31.8504	2.24889
	31.8838	0.0258155			31.8838	1.13704			31.8838	2.23391
	31.9172	0.0237122			31.9172	1.13693			31.9172	2.26717
	31.9506	0.0258045			31.9506	1.14353			31.9506	2.26956
	31.984	0.0249856			31.984	1.13882			31.984	2.25104
	32.0175	0.0237385			32.0175	1.14475			32.0175	2.25584
	32.0509	0.0224915			32.0509	1.15083			32.0509	2.26434
	32.0843	0.0228713			32.0843	1.15813			32.0843	2.2611
	32.1177	0.0223092			32.1177	1.16174			32.1177	2.24066
	32.1512	0.0239735			32.1512	1.17256			32.1512	2.23659
	32.1846	0.0219558			32.1846	1.17597			32.1846	2.23805
	32.218	0.0227637			32.218	1.181			32.218	2.23404
	32.2514	0.022116			32.2514	1.17311			32.2514	2.23969
	32.2848	0.0239515			32.2848	1.16721			32.2848	2.2352
	32.3183	0.0222763			32.3183	1.15771			32.3183	2.22701
	32.3517	0.0226561			32.3517	1.14445			32.3517	2.23281
	32.3851	0.0234641			32.3851	1.13822			32.3851	2.22463
	32.4185	0.0239295			32.4185	1.128			32.4185	2.22898
	32.452	0.0252512			32.452	1.12985			32.452	2.24057
	32.4854	0.0258879			32.4854	1.12424			32.4854	2.23207
	32.5188	0.0246409			32.5188	1.12034			32.5188	2.22437
	32.5522	0.0238219			32.5522	1.12418			32.5522	2.23708
	32.5857	0.0262434			32.5857	1.12213			32.5857	2.2334
	32.6191	0.0240864			32.6191	1.12236			32.6191	2.23213
	32.6525	0.0222719			32.6525	1.12492			32.6525	2.2286
	32.6859	0.0218275			32.6859	1.12586			32.6859	2.22733
	32.7193	0.0253218			32.7193	1.12799			32.7193	2.23763
	32.7528	0.0229935			32.7528	1.13402			32.7528	2.24038
	32.7862	0.0228059			32.7862	1.13031			32.7862	2.23622
	32.8196	0.0262146			32.8196	1.12964			32.8196	2.24379
	32.853	0.0228589			32.853	1.12142			32.853	2.21759
	32.8865	0.0213013			32.8865	1.12141			32.8865	2.25266
	32.9199	0.0226549			32.9199	1.12169			32.9199	2.22647
	32.9533	0.0223817			32.9533	1.11503			32.9533	2.22616
	32.9867	0.0246773			32.9867	1.11806			32.9867	2.23453
	33.0202	0.0239759			33.0202	1.12309			33.0202	2.24007
	33.0536	0.0236171			33.0536	1.12199			33.0536	2.22463
	33.087	0.0227445			33.087	1.12721			33.087	2.24038
	33.1204	0.0230706			33.1204	1.12407			33.1204	2.2153
	33.1538	0.0225405			33.1538	1.1271			33.1538	2.22607
	33.1873	0.0219248			33.1873	1.12871			33.1873	2.22429
	33.2207	0.0228504			33.2207	1.12662			33.2207	2.23715
	33.2541	0.0213784			33.2541	1.12723			33.2541	2.21432
	33.2875	0.0239308			33.2875	1.12394			33.2875	2.23586
	33.321	0.0254557			33.321	1.1256			33.321	2.22637
	33.3544	0.0262956			33.3544	1.12018			33.3544	2.2238
	33.3878	0.0214843			33.3878	1.12108			33.3878	2.2201
	33.4212	0.0240367			33.4212	1.11827			33.4212	2.21431
	33.4546	0.0224791			33.4546	1.11465			33.4546	2.2299
	33.4881	0.0210071			33.4881	1.11773			33.4881	2.22571
	33.5215	0.0234739			33.5215	1.11321			33.5215	2.23053
	33.5549	0.0237145			33.5549	1.11321			33.5549	2.23005
	33.5883	0.0238694			33.5883	1.11529			33.5883	2.23101
	33.6218	0.0255655			33.6218	1.11832			33.6218	2.24435
	33.6552	0.0221242			33.6552	1.11837			33.6552	2.23615
	33.6886	0.0222791			33.6886	1.11579			33.6886	2.24113
	33.722	0.0238896			33.722	1.11878			33.722	2.24675
	33.7555	0.0221608			33.7555	1.11934			33.7555	2.22665
	33.7889	0.0225726			33.7889	1.11948			33.7889	2.21636
	33.8223	0.0216143			33.8223	1.11843			33.8223	2.22134
	33.8557	0.0239955			33.8557	1.12322			33.8557	2.24224
	33.8891	0.0236367			33.8891	1.12583			33.8891	2.24594
	33.9226	0.0207091			33.9226	1.12919			33.9226	2.22198
	33.956	0.0224052			33.956	1.12966			33.956	2.24961
	33.9894	0.0233308			33.9894	1.14001			33.9894	2.24872
	34.0228	0.0251982			34.0228	1.14233			34.0228	2.25008
	34.0562	0.0260381			34.0562	1.1484			34.0562	2.24389
	34.0897	0.021398			34.0897	1.15044			34.0897	2.23158
	34.1231	0.024036			34.1231	1.15152			34.1231	2.23295
	34.1565	0.0235916			34.1565	1.15019			34.1565	2.24765
	34.1899	0.0233183			34.1899	1.14923			34.1899	2.22474
	34.2234	0.0208189			34.2234	1.14476			34.2234	2.2462
	34.2568	0.022515			34.2568	1.1457			34.2568	2.21155
	34.2902	0.0214712			34.2902	1.14299			34.2902	2.23445
	34.3236	0.0191429			34.3236	1.14778			34.3236	2.23421
	34.3571	0.0215241			34.3571	1.14863			34.3571	2.24152
	34.3905	0.0190246			34.3905	1.14539			34.3905	2.2432
	34.4239	0.0172958			34.4239	1.15883			34.4239	2.23476
	34.4573	0.0220745			34.4573	1.1544			34.4573	2.25252
	34.4907	0.0253119			34.4907	1.15354			34.4907	2.2341
	34.5242	0.0205005			34.5242	1.15306			34.5242	2.23129
	34.5576	0.0195423			34.5576	1.15871			34.5576	2.22847
	34.591	0.0193547			34.591	1.16364			34.591	2.2279
	34.6244	0.0243903			34.6244	1.1785			34.6244	2.22364
	34.6579	0.0223189			34.6579	1.18215			34.6579	2.22066
	34.6913	0.0225595			34.6913	1.18139			34.6913	2.21414
	34.7247	0.0198031			34.7247	1.18556			34.7247	2.22547
	34.7581	0.0230405			34.7581	1.17506			34.7581	2.23857
	34.7915	0.0231954			34.7915	1.15691			34.7915	2.21839
	34.825	0.0210385			34.825	1.15096			34.825	2.22747
	34.8584	0.019224			34.8584	1.14336			34.8584	2.2343
	34.8918	0.0201495			34.8918	1.1414			34.8918	2.231
	34.9252	0.0206469			34.9252	1.14871			34.9252	2.23236
	34.9587	0.0202881			34.9587	1.14282			34.9587	2.24401
	34.9921	0.0212136			34.9921	1.1497			34.9921	2.23219
	35.0255	0.0241085			35.0255	1.15553			35.0255	2.21908
	35.0589	0.0223797			35.0589	1.16023			35.0589	2.21787
	35.0924	0.0219352			35.0924	1.15704			35.0924	2.22888
	35.1258	0.0214051			35.1258	1.15964			35.1258	2.21899
	35.1592	0.0231869			35.1592	1.15365			35.1592	2.22212
	35.1926	0.0219718			35.1926	1.14595			35.1926	2.22493
	35.226	0.026408			35.226	1.13882			35.226	2.22356
	35.2595	0.025621			35.2595	1.1344			35.2595	2.22058
	35.2929	0.0212378			35.2929	1.1304			35.2929	2.23464
	35.3263	0.0264446			35.3263	1.12745			35.3263	2.21912
	35.3597	0.0254008			35.3597	1.12968			35.3597	2.22048
	35.3931	0.0272682			35.3931	1.12687			35.3931	2.23696
	35.4266	0.0265668			35.4266	1.12943			35.4266	2.23012
	35.46	0.0233824			35.46	1.12942			35.46	2.22795
	35.4934	0.0213966			35.4934	1.13402			35.4934	2.23236
	35.5268	0.0219797			35.5268	1.13549			35.5268	2.23759
	35.5603	0.0215352			35.5603	1.13795			35.5603	2.23284
	35.5937	0.0202345			35.5937	1.14117			35.5937	2.23452
	35.6271	0.0209888			35.6271	1.13746			35.6271	2.21498
	35.6605	0.0208012			35.6605	1.13575			35.6605	2.21988
	35.694	0.0224973			35.694	1.13142			35.694	2.23475
	35.7274	0.0215391			35.7274	1.13189			35.7274	2.23499
	35.7608	0.019639			35.7608	1.13549			35.7608	2.22718
	35.7942	0.0186808			35.7942	1.13548			35.7942	2.21424
	35.8276	0.0194351			35.8276	1.13249			35.8276	2.22814
	35.8611	0.0226725			35.8611	1.13533			35.8611	2.234
	35.8945	0.0200874			35.8945	1.13561			35.8945	2.22845
	35.9279	0.019386			35.9279	1.13309			35.9279	2.22258
	35.9613	0.0200547			35.9613	1.14032			35.9613	2.2262
	35.9948	0.0198671			35.9948	1.14896			35.9948	2.23126
	36.0282	0.018652			36.0282	1.15034			36.0282	2.24564
	36.0616	0.0195776			36.0616	1.14773			36.0616	2.22627
	36.095	0.0195612			36.095	1.15396			36.095	2.23374
	36.1285	0.018603			36.1285	1.14969			36.1285	2.24459
	36.1619	0.0202992			36.1619	1.14736			36.1619	2.23164
	36.1953	0.0182278			36.1953	1.13863			36.1953	2.23751
	36.2287	0.0211227			36.2287	1.1317			36.2287	2.25573
	36.2621	0.0187945			36.2621	1.12871			36.2621	2.24816
	36.2956	0.020405			36.2956	1.13061			36.2956	2.23352
	36.329	0.0215875			36.329	1.13004			36.329	2.25313
	36.3624	0.0220849			36.3624	1.13318			36.3624	2.25472
	36.3958	0.0194998			36.3958	1.13489			36.3958	2.25069
	36.4293	0.0193978			36.4293	1.13912			36.4293	2.24425
	36.4627	0.0208371			36.4627	1.14093			36.4627	2.25211
	36.4961	0.0201357			36.4961	1.14284			36.4961	2.25821
	36.5295	0.0216607			36.5295	1.13666			36.5295	2.25643
	36.5629	0.0204456			36.5629	1.13087			36.5629	2.23793
	36.5964	0.0213711			36.5964	1.12912			36.5964	2.23872
	36.6298	0.0220398			36.6298	1.12375			36.6298	2.21958
	36.6632	0.0190265			36.6632	1.12257			36.6632	2.23645
	36.6966	0.0195239			36.6966	1.12286			36.6966	2.23997
	36.73	0.0203638			36.73	1.1269			36.73	2.22147
	36.7635	0.0187206			36.7635	1.13137			36.7635	2.22853
	36.7969	0.0195605			36.7969	1.13512			36.7969	2.23318
	36.8303	0.0191161			36.8303	1.13332			36.8303	2.22353
	36.8637	0.0184147			36.8637	1.13622			36.8637	2.23509
	36.8972	0.0211384			36.8972	1.13385			36.8972	2.22768
	36.9306	0.0189814			36.9306	1.13285			36.9306	2.22092
	36.964	0.0190507			36.964	1.13238			36.964	2.21714
	36.9974	0.0194625			36.9974	1.12944			36.9974	2.22801
	37.0309	0.018333			37.0309	1.13049			37.0309	2.2294
	37.0643	0.0196011			37.0643	1.13367			37.0643	2.20538
	37.0977	0.0200985			37.0977	1.12793			37.0977	2.22059
	37.1311	0.0212809			37.1311	1.13653			37.1311	2.21699
	37.1645	0.0214358			37.1645	1.13349			37.1645	2.2314
	37.198	0.0186794			37.198	1.13639			37.198	2.21365
	37.2314	0.0174643			37.2314	1.13568			37.2314	2.22179
	37.2648	0.0173624			37.2648	1.14272			37.2648	2.20774
	37.2982	0.0172604			37.2982	1.14163			37.2982	2.21057
	37.3317	0.0192991			37.3317	1.14196			37.3317	2.21389
	37.3651	0.020824			37.3651	1.14239			37.3651	2.19984
	37.3985	0.017982			37.3985	1.13855			37.3985	2.21569
	37.4319	0.0165957			37.4319	1.13874			37.4319	2.20936
	37.4654	0.0212031			37.4654	1.13395			37.4654	2.20785
	37.4988	0.0192174			37.4988	1.12578			37.4988	2.2147
	37.5322	0.0170604			37.5322	1.12655			37.5322	2.20515
	37.5656	0.0178147			37.5656	1.12308			37.5656	2.2157
	37.599	0.019254			37.599	1.12812			37.599	2.22046
	37.6325	0.0183814			37.6325	1.13055			37.6325	2.22989
	37.6659	0.0206769			37.6659	1.12898			37.6659	2.2168
	37.6993	0.0189481			37.6993	1.12889			37.6993	2.23619
	37.7327	0.0185036			37.7327	1.13255			37.7327	2.21539
	37.7662	0.0205423			37.7662	1.13046			37.7662	2.21935
	37.7996	0.0190703			37.7996	1.1307			37.7996	2.21495
	37.833	0.0163139			37.833	1.13123			37.833	2.22196
	37.8664	0			37.8664	1.13294			37.8664	2.22447
	37.8998	0			37.8998	1.12886			37.8998	2.21412
	37.9333	0			37.9333	1.13741			37.9333	2.22386
	37.9667	0			37.9667	1.1377			37.9667	2.21656
	38.0001	0			38.0001	1.13481			38.0001	2.22374
	38.0335	0			38.0335	1.13927			38.0335	2.23236
	38.0669	0			38.0669	1.14018			38.0669	2.22217
	38.1004	0			38.1004	1.14498			38.1004	2.22001
	38.1338	0			38.1338	1.14574			38.1338	2.22124
	38.1672	0			38.1672	1.1513			38.1672	2.21941
	38.2006	0			38.2006	1.15064			38.2006	2.22867
	38.2341	0			38.2341	1.15345			38.2341	2.23488
	38.2675	0			38.2675	1.15074			38.2675	2.23353
	38.3009	0			38.3009	1.1488			38.3009	2.23572
	38.3343	0			38.3343	1.14282			38.3343	2.22488
	38.3678	0			38.3678	1.1403			38.3678	2.2171
	38.4012	0			38.4012	1.13527			38.4012	2.21592
	38.4346	0			38.4346	1.13067			38.4346	2.23499
	38.468	0			38.468	1.13214			38.468	2.22351
	38.5014	0			38.5014	1.12801			38.5014	2.22554
	38.5349	0			38.5349	1.12621			38.5349	2.22355
	38.5683	0			38.5683	1.1209			38.5683	2.22573
	38.6017	0			38.6017	1.12617			38.6017	2.21876
	38.6351	0			38.6351	1.12309			38.6351	2.21773
	38.6686	0			38.6686	1.1211			38.6686	2.22619
	38.702	0			38.702	1.12623			38.702	2.22227
	38.7354	0			38.7354	1.12471			38.7354	2.23089
	38.7688	0			38.7688	1.12486			38.7688	2.23565
	38.8023	0			38.8023	1.12429			38.8023	2.24427
	38.8357	0			38.8357	1.12515			38.8357	2.25
	38.8691	0			38.8691	1.13057			38.8691	2.24945
	38.9025	0			38.9025	1.13313			38.9025	2.26659
	38.9359	0			38.9359	1.13342			38.9359	2.24643
	38.9694	0			38.9694	1.13414			38.9694	2.2401
	39.0028	0			39.0028	1.13158			39.0028	2.24197
	39.0362	0			39.0362	1.1			39.0362	2.24705
	39.0696	0			39.0696	1.1			39.0696	2.24008
	39.1031	0			39.1031	1.1			39.1031	2.24532
	39.1365	0			39.1365	1.1			39.1365	2.23931
	39.1699	0			39.1699	1.1			39.1699	2.23089
	39.2033	0			39.2033	1.1			39.2033	2.2514
	39.2367	0			39.2367	1.1			39.2367	2.2261
	39.2702	0			39.2702	1.1			39.2702	2.22909
	39.3036	0			39.3036	1.1			39.3036	2.2
	39.337	0			39.337	1.1			39.337	2.2
	39.3704	0			39.3704	1.1			39.3704	2.2
	39.4038	0			39.4038	1.1			39.4038	2.2
	39.4373	0			39.4373	1.1			39.4373	2.2
	39.4707	0			39.4707	1.1			39.4707	2.2
	39.5041	0			39.5041	1.1			39.5041	2.2
	39.5375	0			39.5375	1.1			39.5375	2.2
	39.571	0			39.571	1.1			39.571	2.2
	39.6044	0			39.6044	1.1			39.6044	2.2
	39.6378	0			39.6378	1.1			39.6378	2.2
	39.6712	0			39.6712	1.1			39.6712	2.2
	39.7047	0			39.7047	1.1			39.7047	2.2
	39.7381	0			39.7381	1.1			39.7381	2.2
	39.7715	0			39.7715	1.1			39.7715	2.2
	39.8049	0			39.8049	1.1			39.8049	2.2
	39.8383	0			39.8383	1.1			39.8383	2.2
	39.8718	0			39.8718	1.1			39.8718	2.2
	39.9052	0			39.9052	1.1			39.9052	2.2
	39.9386	0			39.9386	1.1			39.9386	2.2
	39.972	0			39.972	1.1			39.972	2.2
	40.0055	0			40.0055	1.1			40.0055	2.2

## Sheet: Fig. 4
	Fig.4a							Fig. 4b
		Temperature (°C)							Temperature (°C)
	Time (sec)	no AuBPs	1 OD	2 OD	5 OD			Time (sec)	40-100 °C	40-180 °C
	0	21.91	20.79	24.33	20.53			0	24.47	23.21
	0.280426	21.93	22.49	25.35	21.51			1	24.51	40.05
	0.560852	22.03	24.49	27.03	23.45			2	41.63	50.11
	0.841279	22.05	26.73	29.67	25.89			3	50.81	55.33
	1.1217	22.01	29.13	32.75	28.43			4	57.53	62.79
	1.40213	22.09	31.33	35.89	30.95			5	63.37	64.83
	1.68256	22.13	33.39	38.87	33.33			6	68.53	67.07
	1.96298	22.31	35.31	41.55	35.59			7	73.95	67.01
	2.24341	22.35	36.95	43.97	37.71			8	76.07	69.87
	2.52384	22.45	37.69	45.55	39.63			9	72.13	72.27
	2.80426	22.63	39.13	47.53	41.41			10	74.63	75.33
	3.08469	22.75	40.31	48.39	42.31			11	77.81	72.73
	3.36511	22.97	41.41	49.87	43.99			12	81.41	73.55
	3.64554	23.05	42.43	51.17	45.51			13	84.41	77.41
	3.92597	23.21	43.33	52.33	46.93			14	88.73	78.23
	4.20639	23.37	44.15	53.37	48.21			15	94.37	83.57
	4.48682	23.47	44.93	54.27	49.49			16	99.95	91.15
	4.76725	23.61	45.59	55.11	50.65			17	107.9	98.47
	5.04767	23.87	46.19	55.85	51.79			18	115.9	103.3
	5.3281	24.05	46.71	56.69	52.91			19	101.4	115.4
	5.60852	24.19	47.21	57.33	53.95			20	98.17	133
	5.88895	24.27	47.69	58.01	54.95			21	97.25	148.7
	6.16938	24.43	48.11	58.73	55.81			22	98.53	159.5
	6.4498	24.61	48.33	59.35	56.67			23	100.4	164.3
	6.73023	24.75	48.69	59.95	57.07			24	100.2	170.4
	7.01066	24.87	49.03	60.45	57.93			25	99.41	174.8
	7.29108	24.91	49.49	61.03	58.79			26	98.31	178.8
	7.57151	25.17	49.83	61.53	59.65			27	96.95	185.1
	7.85193	25.31	50.23	61.77	60.37			28	95.31	182.4
	8.13236	25.51	50.53	62.33	61.03			29	93.83	168.4
	8.41279	25.63	50.99	62.75	61.79			30	90.93	162.1
	8.69321	25.85	51.25	63.17	62.53			31	89.31	156.4
	8.97364	25.97	51.71	63.59	63.19			32	87.15	154.1
	9.25407	26.15	52.03	64.05	63.91			33	85.43	150.2
	9.53449	26.31	52.41	64.49	64.55			34	85.93	148.8
	9.81492	26.43	52.73	64.89	65.17			35	83.19	146.3
	10.0953	26.61	53.03	65.17	65.79			36	78.27	141.5
	10.3758	26.77	53.27	65.61	66.37			37	75.93	139.1
	10.6562	26.97	53.55	65.97	66.95			38	74.37	134.7
	10.9366	26.99	53.93	66.37	67.49			39	73.55	132.6
	11.217	27.19	54.23	66.71	67.77			40	71.63	129
	11.4975	27.29	54.63	67.07	68.35			41	70.69	125.2
	11.7779	27.47	54.99	67.37	68.95			42	69.19	124.5
	12.0583	27.63	55.29	67.65	69.39			43	68.27	122.6
	12.3388	27.81	55.59	67.93	69.89			44	67.11	119.2
	12.6192	27.89	55.91	68.09	70.27			45	66.51	115.8
	12.8996	27.95	56.19	68.43	70.79			46	66.17	114
	13.18	28.17	56.45	68.81	71.13			47	65.95	111.3
	13.4605	28.41	56.79	69.03	71.53			48	64.89	109
	13.7409	28.51	57.07	69.27	71.89			49	64.03	107.8
	14.0213	28.65	57.29	69.53	72.17			50	64.21	105.8
	14.3017	28.79	57.63	69.77	72.49			51	63.69	103.2
	14.5822	28.97	57.87	69.97	72.81			52	62.51	101.2
	14.8626	29.07	57.95	70.15	73.09			53	59.39	98.71
	15.143	29.19	58.19	70.29	73.35			54	57.67	97.51
	15.4234	29.35	58.33	70.47	73.51			55	56.75	96.73
	15.7039	29.33	58.57	70.73	73.79			56	56.15	94.03
	15.9843	29.57	58.79	70.95	74.03			57	55.27	91.53
	16.2647	29.63	58.99	71.15	74.29			58	56.13	90.53
	16.5451	29.85	59.17	71.39	74.53			59	56.43	88.11
	16.8256	29.93	59.37	71.65	74.79			60	57.07	86.69
	17.106	30.11	59.57	71.81	75.03			61	54.93	85.75
	17.3864	30.13	59.75	71.91	75.31			62	53.31	82.35
	17.6669	30.37	59.97	72.05	75.47			63	51.95	79.09
	17.9473	30.45	60.09	72.17	75.71			64	51.43	80.31
	18.2277	30.57	60.25	72.35	75.99			65	51.87	78.67
	18.5081	30.67	60.47	72.59	76.17			66	52.45	76.05
	18.7886	30.85	60.59	72.89	76.43			67	51.43	76.53
	19.069	30.99	60.83	73.15	76.73			68	50.85	73.53
	19.3494	31.07	61.03	73.53	76.91			69	52.39	71.47
	19.6298	31.25	61.13	73.75	77.09			70	51.65	69.89
	19.9103	31.41	61.25	74.03	77.23			71	51.91	69.53
	20.1907	31.49	61.47	74.27	77.49			72	51.55	69.83
	20.4711	31.49	61.59	74.53	77.69			73	50.97	68.23
	20.7515	31.71	61.75	74.75	77.95			74	48.87	68.45
	21.032	31.75	61.97	74.99	78.21			75	48.43	67.95
	21.3124	31.95	62.07	75.23	78.41			76	48.43	67.61
	21.5928	31.99	62.33	75.37	78.65			77	48.87	65.71
	21.8732	32.11	62.43	75.57	78.89			78	48.07	65.39
	22.1537	32.29	62.67	75.77	79.05			79	46.31	65.29
	22.4341	32.43	62.87	76.03	79.37			80	45.27	64.43
	22.7145	32.59	62.93	76.13	79.57			81	44.25	62.97
	22.995	32.65	63.07	76.25	79.83			82	43.87	62.23
	23.2754	32.71	63.33	76.55	80.13			83	43.75	61.09
	23.5558	32.89	63.43	76.79	80.37			84	44.05	60.69
	23.8362	32.99	63.63	77.05	80.71			85	43.89	60.71
	24.1167	33.09	63.75	77.33	80.83			86	43.61	59.89
	24.3971	33.23	63.85	77.57	81.19			87	44.35	58.35
	24.6775	33.33	63.99	77.77	81.47			88	44.55	58.31
	24.9579	33.45	64.09	78.09	81.73			89	43.95	57.71
	25.2384	33.55	64.19	78.31	82.05			90	43.97	55.95
	25.5188	33.67	64.33	78.53	82.43			91	43.53	55.57
	25.7992	33.73	64.41	78.71	82.83			92	42.87	54.03
	26.0796	33.87	64.57	78.97	83.23			93	42.93	53.39
	26.3601	34.01	64.67	79.31	83.65			94	42.53	53.57
	26.6405	34.13	64.79	79.65	84.09			95	41.49	52.57
	26.9209	34.27	65.01	80.01	84.43			96	41.69	52.13
	27.2013	34.35	65.03	80.37	84.95			97	41.45	51.87
	27.4818	34.49	65.13	80.73	85.37			98	40.95	50.27
	27.7622	34.55	65.21	81.15	85.77			99	40.53	49.85
	28.0426	34.71	65.31	81.35	86.27			100	40.19	50.19
	28.3231	34.83	65.43	81.77	86.67			101	39.01	50.01
	28.6035	34.93	65.51	82.25	87.09			102	43.59	48.93
	28.8839	35.03	65.65	82.71	87.57			103	73.17	47.97
	29.1643	35.11	65.77	83.17	87.81			104	82.87	47.69
	29.4448	35.17	65.79	83.55	88.23			105	91.23	47.15
	29.7252	35.27	65.93	84.01	88.69			106	99.27	47.25
	30.0056	35.41	66.19	84.41	89.15			107	109.4	47.35
	30.286	35.45	66.37	84.81	89.61			108	111.2	46.65
	30.5665	35.59	66.59	85.27	90.09			109	88.39	46.39
	30.8469	35.59	66.69	85.71	90.59			110	83.11	45.81
	31.1273	35.77	66.75	86.15	91.03			111	79.59	45.55
	31.4077	35.81	66.91	86.55	91.59			112	78.05	44.35
	31.6882	35.87	67.01	86.93	92.11			113	75.61	44.19
	31.9686	36.05	67.17	87.37	92.61			114	73.47	43.67
	32.249	36.21	67.33	87.83	93.09			115	71.03	43.61
	32.5294	36.21	67.45	88.25	93.59			116	71.41	43.57
	32.8099	36.27	67.57	88.69	94.03			117	71.07	43.49
	33.0903	36.37	67.73	89.05	94.51			118	69.27	42.91
	33.3707	36.47	67.89	89.45	95.03			119	67.67	41.57
	33.6511	36.55	68.11	89.91	95.55			120	66.65	40.95
	33.9316	36.63	68.13	90.27	96.11			121	65.27	40.75
	34.212	36.75	68.25	90.47	96.35			122	63.73	40.35
	34.4924	36.71	68.35	90.95	96.93			123	62.41	39.73
	34.7729	36.87	68.51	91.31	97.49			124	61.11	41.17
	35.0533	36.93	68.55	91.63	98.01			125	60.97	68.77
	35.3337	37.05	68.61	92.01	98.59			126	60.01	78.11
	35.6141	37.21	68.63	92.41	99.13			127	59.75	87.59
	35.8946	37.27	68.75	92.83	99.77			128	59.03	95.27
	36.175	37.29	68.77	93.33	100.3			129	58.21	104.7
	36.4554	37.41	68.91	93.73	100.8			130	57.53	111.3
	36.7358	37.55	69.01	94.25	101.3			131	55.97	117.8
	37.0163	37.59	69.15	94.67	101.8			132	55.77	126.1
	37.2967	37.75	69.21	95.21	102.4			133	54.67	131.1
	37.5771	37.81	69.35	95.61	103			134	53.69	137.6
	37.8575	37.89	69.47	96.03	103.5			135	52.71	146.4
	38.138	37.99	69.57	96.55	104.1			136	52.23	151.7
	38.4184	38.03	69.75	97.09	104.6			137	51.43	154.4
	38.6988	38.09	69.85	97.67	105.1			138	50.81	158
	38.9792	38.23	69.87	98.31	105.8			139	50.77	166.5
	39.2597	38.33	70.01	98.91	106.5			140	50.93	170.8
	39.5401	38.39	70.09	99.67	107.2			141	50.55	175.3
	39.8205	38.45	70.17	100.3	107.5			142	49.73	178.6
	40.101	38.55	70.17	101.1	108.2			143	49.17	184.4
	40.3814	38.61	70.29	101.9	108.9			144	47.85	183.6
	40.6618	38.75	70.33	102.3	109.7			145	47.09	163.7
	40.9422	38.79	70.49	103	110.3			146	46.69	156.7
	41.2227	38.87	70.55	103.6	111			147	46.41	151.7
	41.5031	38.97	70.65	104.3	111.7			148	46.11	148.9
	41.7835	39.11	70.75	105	112.3			149	46.49	145
	42.0639	39.13	70.85	105.6	113			150	46.45	139.9
	42.3444	39.19	71.01	106.4	113.4			151	45.97	133
	42.6248	39.23	71.01	107.1	114			152	45.79	129.9
	42.9052	39.37	71.07	107.8	114.7			153	45.07	127.3
	43.1856	39.41	71.21	108.5	115.4			154	44.97	126.4
	43.4661	39.45	71.33	109.2	116.2			155	44.79	121.6
	43.7465	39.51	71.53	109.9	117			156	44.29	121.7
	44.0269	39.69	71.63	110.5	117.9			157	44.05	121.8
	44.3073	39.71	71.77	111.1	118.6			158	43.45	119.3
	44.5878	39.73	71.91	111.7	119.3			159	42.49	114.6
	44.8682	39.87	72.05	112.3	119.7			160	41.85	114.4
	45.1486	39.91	72.19	112.9	120.6			161	41.21	112.6
	45.4291	39.93	72.25	113.5	121.5			162	40.91	107.6
	45.7095	40.11	72.31	114.1	122.3			163	40.65	104.7
	45.9899	40.13	72.41	114.8	123.1			164	39.99	102.8
	46.2703	40.29	72.51	115.1	124.1			165	44.73	101.8
	46.5508	40.35	72.47	115.7	125.2			166	71.35	99.91
	46.8312	40.31	72.43	116.3	126.2			167	81.99	95.45
	47.1116	40.43	72.43	116.9	127.2			168	92.25	92.71
	47.392	40.43	72.47	117.5	128.2			169	101.2	93.87
	47.6725	40.59	72.49	118.1	129.1			170	105.6	92.07
	47.9529	40.57	72.47	118.7	130			171	84.65	92.43
	48.2333	40.61	72.45	119.3	130.8			172	77.13	88.67
	48.5137	40.59	72.61	119.8	131.7			173	74.35	86.91
	48.7942	40.71	72.73	120.4	132.6			174	71.75	85.83
	49.0746	40.73	72.93	121	133.6			175	71.29	84.85
	49.355	40.81	73.15	121.5	134.6			176	70.55	81.57
	49.6354	40.81	73.31	122	135.6			177	69.79	80.75
	49.9159	40.87	73.57	122.4	136.6			178	67.99	78.33
	50.1963	41.03	73.69	122.8	137.6			179	65.67	77.11
	50.4767	41.03	73.81	123.2	138.5			180	64.19	78.23
	50.7572	41.13	73.95	123.4	139.5			181	64.03	75.59
	51.0376	41.21	73.93	123.7	140.5			182	62.75	72.83
	51.318	41.25	74.01	124.1	141.4			183	61.33	71.67
	51.5984	41.37	74.09	124.4	141.9			184	58.89	72.91
	51.8789	41.43	74.11	124.8	142.8			185	58.47	73.13
	52.1593	41.53	74.27	125	143.7			186	58.47	72.09
	52.4397	41.55	74.37	125.5	144.6			187	56.85	71.35
	52.7201	41.55	74.51	126	145.4			188	54.57	67.89
	53.0006	41.55	74.71	126.5	146.3			189	53.47	66.09
	53.281	41.53	74.93	127	147.2			190	52.93	66.27
	53.5614	41.57	75.09	127.4	148.1			191	52.77	66.55
	53.8418	41.69	75.25	127.9	148.9			192	51.89	64.57
	54.1223	41.71	75.45	128.5	149.8			193	51.19	63.19
	54.4027	41.75	75.67	129.1	150.7			194	50.85	63.13
	54.6831	41.75	75.97	129.9	151.5			195	50.17	62.07
	54.9635	41.87	76.15	130.5	152.3			196	50.09	61.11
	55.244	41.87	76.31	131	153.1			197	50.03	60.01
	55.5244	41.81	76.43	131.5	153.9			198	48.43	60.43
	55.8048	41.73	76.59	132	154.6			199	48.49	60.15
	56.0852	41.79	76.71	132.5	155.3			200	47.71	58.23
	56.3657	41.85	76.75	133	156			201	47.55	58.37
	56.6461	41.99	76.83	133.5	156.7			202	46.87	57.89
	56.9265	41.97	76.87	134	157.4			203	46.71	57.41
	57.207	42.09	77.07	134.5	158.1			204	45.85	56.77
	57.4874	42.23	77.35	135	158.8			205	44.89	55.79
	57.7678	42.21	77.63	135.3	159.4			206	44.67	55.29
	58.0482	42.33	78.07	135.7	160			207	43.99	54.43
	58.3287	42.27	78.47	136	160.6			208	43.55	53.03
	58.6091	42.31	78.79	136.5	160.9			209	43.03	53.27
	58.8895	42.41	79.03	137.1	161.4			210	42.75	51.49
	59.1699	42.55	79.13	137.7	161.9			211	42.23	51.29
	59.4504	42.45	79.31	138.3	162.3			212	41.83	50.75
	59.7308	42.31	79.65	138.8	162.7			213	41.47	50.39
	60.0112	42.29	79.89	139.3	163.1			214	40.91	50.01
	60.2916	42.37	80.13	139.7	163.6			215	40.73	49.67
	60.5721	42.41	80.13	140.3	164.1			216	40.57	47.83
	60.8525	42.55	80.31	140.8	164.7			217	39.81	47.07
	61.1329	42.61	80.69	141.3	165.4			218	41.21	46.57
	61.4133	42.77	81.09	141.5	166.2			219	74.01	46.73
	61.6938	42.81	81.47	141.9	167			220	81.79	46.53
	61.9742	42.95	81.83	142.4	167.7			221	91.41	46.27
	62.2546	42.93	82.17	142.8	168.4			222	99.49	46.37
	62.5351	43.03	82.49	143.2	168.9			223	109	46.13
	62.8155	42.99	82.77	143.6	169.6			224	109.7	45.85
	63.0959	43.05	82.93	143.9	170.1			225	86.95	45.29
	63.3763	43.09	83.07	144.3	170.7			226	80.67	44.57
	63.6568	43.17	83.27	144.7	171.2			227	75.79	44.29
	63.9372	43.17	83.49	145	171.7			228	72.45	44.37
	64.2176	43.17	83.65	145.3	172.1			229	69.83	44.23
	64.498	43.21	83.93	145.6	172.3			230	70.35	43.55
	64.7785	43.19	84.25	145.9	172.7			231	69.31	42.39
	65.0589	43.19	84.55	146.3	173.1			232	70.35	41.77
	65.3393	43.17	84.75	146.6	173.6			233	68.49	41.35
	65.6197	43.23	84.77	147	174.1			234	67.23	41.65
	65.9002	43.23	84.75	147.3	174.6			235	66.15	41.53
	66.1806	43.19	84.89	147.6	175.1			236	65.35	41.53
	66.461	43.41	85.27	147.9	175.6			237	63.81	41.49
	66.7414	43.37	85.59	148.2	176			238	62.57	41.23
	67.0219	43.27	85.99	148.6	176.5			239	61.01	40.67
	67.3023	43.41	86.23	148.9	176.9			240	60.95	40.39
	67.5827	43.51	86.47	149.2	177.2			241	60.23	39.65
	67.8632	43.53	86.59	149.5	177.6			242	59.41	39.61
	68.1436	43.55	86.71	149.8	177.9			243	58.69	69.77
	68.424	43.77	86.89	150	178.3			244	58.69	81.31
	68.7044	43.67	87.09	150.2	178.8			245	58.27	89.51
	68.9849	43.59	87.23	150.5	179.1			246	56.59	96.43
	69.2653	43.71	87.33	150.7	179.5			247	56.31	103.3
	69.5457	43.73	87.45	151	179.8			248	56.03	107.9
	69.8261	43.81	87.67	151.3	180.3			249	55.11	114.4
	70.1066	43.87	87.89	151.6	180.7			250	52.99	123.8
	70.387	43.91	88.21	151.8	181.1			251	52.67	127.8
	70.6674	43.93	88.45	152.1	181.5			252	52.19	135.5
	70.9478	44.11	88.65	152.3	181.9			253	51.69	140.9
	71.2283	44.09	88.75	152.5	182.2			254	49.25	148.2
	71.5087	43.85	88.79	152.7	182.4			255	48.59	151.8
	71.7891	43.91	88.81	153	182.8			256	48.25	157
	72.0695	44.09	89.05	153.2	183.2			257	48.23	159.6
	72.35	44.13	89.23	153.5	183.7			258	47.07	162.5
	72.6304	44.15	89.29	153.7	184			259	45.99	165.7
	72.9108	44.13	89.39	153.9	184.5			260	45.67	169.5
	73.1913	44.35	89.55	154.1	184.8			261	45.07	174.3
	73.4717	44.53	89.77	154.2	185.2			262	44.77	178.8
	73.7521	44.55	90.09	154.5	185.5			263	44.13	181.8
	74.0325	44.59	90.39	154.6	185.8			264	44.69	182.5
	74.313	44.65	90.67	154.6	186.1			265	44.29	165.8
	74.5934	44.73	90.91	154.8	186.4			266	44.03	160.7
	74.8738	44.67	91.09	155	186.8			267	42.75	157.2
	75.1542	44.71	91.19	155.2	186.9			268	42.17	152.4
	75.4347	44.67	91.31	155.4	187.2			269	41.99	150.8
	75.7151	44.61	91.45	155.7	187.3			270	41.59	146.6
	75.9955	44.61	91.69	155.8	187.4			271	41.17	143.2
	76.2759	44.69	91.93	155.7	187.7			272	40.69	138.2
	76.5564	44.77	92.31	155.7	187.9			273	40.09	134.8
	76.8368	44.79	92.73	155.9	188.1			274	39.87	131.1
	77.1172	44.85	93.05	156.3	188.4			275	40.31	131.3
	77.3976	44.73	93.27	156.4	188.8			276	72.97	128.6
	77.6781	44.85	93.37	156.5	189.1			277	84.79	125
	77.9585	44.83	93.37	156.6	189.2			278	92.81	123
	78.2389	44.91	93.29	156.6	189.2			279	100.2	119.3
	78.5193	44.83	93.17	156.2	189.2			280	103.4	116.8
	78.7998	44.91	93.13	156.1	189.3			281	83.03	116.4
	79.0802	44.89	93.19	156.1	189.3			282	74.29	114
	79.3606	44.91	93.37	156.1	189.6			283	72.03	111.6
	79.6411	44.91	93.53	156.3	189.9			284	69.57	107
	79.9215	45.05	93.63	156.4	190.1			285	67.15	106
	80.2019	45.11	93.73	156.4	190.3			286	66.83	105.4
	80.4823	45.15	93.85	156.5	190.4			287	65.93	104.3
	80.7628	45.25	94.09	156.6	190.6			288	66.33	101.3
	81.0432	45.17	94.33	156.8	190.8			289	65.97	99.59
	81.3236	45.09	94.55	157.1	191			290	65.67	97.87
	81.604	45.01	94.71	157.6	191.3			291	64.55	96.05
	81.8845	45.03	94.91	158	191.6			292	64.13	94.19
	82.1649	45.25	95.09	158	191.9			293	63.33	93.15
	82.4453	45.51	95.33	158.3	192.3			294	60.79	89.69
	82.7257	45.49	95.55	158.6	192.7			295	59.65	87.37
	83.0062	45.37	95.77	159	193.1			296	59.69	87.25
	83.2866	45.33	95.99	159.2	193.5			297	59.19	85.21
	83.567	45.27	96.13	159.5	193.9			298	58.53	84.61
	83.8474	45.29	96.29	159.8	194.2			299	57.89	83.97
	84.1279	45.31	96.43	160.1	194.6			300	55.95	83.33
	84.4083	45.35	96.57	160.5	195			301	53.57	82.17
	84.6887	45.35	96.61	160.6	195.4			302	52.73	80.29
	84.9692	45.39	96.75	160.6	195.8			303	52.47	78.77
	85.2496	45.35	96.85	160.5	196.1			304	51.57	76.85
	85.53	45.37	96.93	160.6	196.3			305	51.67	75.09
	85.8104	45.37	97.01	160.8	196.6			306	50.57	74.91
	86.0909	45.33	97.13	161.1	196.9			307	50.89	74.83
	86.3713	45.41	97.01	161.3	197.1			308	50.49	73.83
	86.6517	45.39	97.03	161.6	197.4			309	50.13	73.25
	86.9321	45.41	97.09	161.8	197.5			310	49.49	71.99
	87.2126	45.37	97.23	161.8	197.7			311	49.23	69.35
	87.493	45.35	97.43	161.9	198			312	48.15	67.61
	87.7734	45.39	97.67	162	198.3			313	48.15	68.21
	88.0538	45.47	97.99	162.3	198.5			314	48.01	67.83
	88.3343	45.49	98.21	162.5	198.6			315	47.11	66.39
	88.6147	45.63	98.45	162.7	198.8			316	46.39	65.31
	88.8951	45.71	98.65	162.8	199			317	45.89	64.45
	89.1755	45.85	98.81	162.8	199.3			318	44.83	64.29
	89.456	45.97	98.93	162.8	199.6			319	43.69	63.67
	89.7364	46.15	99.11	162.9	199.9			320	43.19	63.03
	90.0168	46.27	99.27	163.1	200.1			321	42.97	62.13
	90.2973	46.21	99.45	162.9	200.3			322	42.17	61.37
	90.5777	46.13	99.55	162.8	200.4			323	42.25	60.07
	90.8581	46.17	99.71	162.5	200.7			324	42.05	59.27
	91.1385	46.15	99.87	162.4	200.9			325	41.89	57.95
	91.419	46.25	99.75	162.4	201.2			326	41.67	57.33
	91.6994	46.41	99.31	162.6	201.3			327	41.37	56.19
	91.9798	46.55	99.35	162.7	201.5			328	41.07	55.51
	92.2602	46.57	99.63	162.6	201.7			329	40.23	55.03
	92.5407	46.59	99.79	162.3	201.8			330	40.35	54.01
	92.8211	46.65	99.95	162	202			331	40.31	54.11
	93.1015	46.63	100	162	202.3			332	40.27	54.05
	93.3819	46.63	100.3	161.9	202.6			333	39.61	53.95
	93.6624	46.67	100.5	161.9	202.9			334	41.31	52.79
	93.9428	46.59	100.8	162	203			335	71.65	51.89
	94.2232	46.51	101	162.2	203.3			336	82.19	51.45
	94.5036	46.57	101.2	162.3	203.5			337	92.81	51.89
	94.7841	46.47	101.2	162.2	203.7			338	102.4	51.67
	95.0645	46.39	101.3	161.6	203.9			339	102.5	51.09
	95.3449	46.59	101.3	161.3	204.1			340	81.23	50.17
	95.6254	46.63	101.4	161.1	204.4			341	75.97	49.97
	95.9058	46.63	101.5	161	204.6			342	73.33	49.81
	96.1862	46.65	101.6	161	204.7			343	71.49	48.43
	96.4666	46.79	101.6	160.9	204.9			344	70.91	48.31
	96.7471	46.85	101.8	161	205.1			345	69.15	48.31
	97.0275	46.85	101.7	161.2	205.2			346	68.49	47.49
	97.3079	46.85	101.6	161.2	205.3			347	67.63	47.45
	97.5883	46.79	101.5	161.1	205.4			348	66.19	47.39
	97.8688	46.71	101.4	161.3	205.6			349	65.83	47.07
	98.1492	46.65	101.4	161.2	205.8			350	62.89	46.71
	98.4296	46.63	101.5	161.3	205.9			351	61.07	46.35
	98.71	46.79	101.6	161.9	206			352	59.81	45.99
	98.9905	46.81	101.8	161.9	205.8			353	59.67	45.71
	99.2709	46.65	101.9	161.4	205.7			354	58.43	45.31
	99.5513	46.47	102.1	161.4	205.7			355	57.47	44.89
	99.8317	46.51	102.1	161.6	205.6			356	56.97	44.23
	100.112	46.47	102.2	161.9	205.6			357	56.11	43.97
	100.393	46.43	102.3	162.4	205.8			358	56.25	43.83
	100.673	46.71	102.4	162.2	206.1			359	55.43	43.49
	100.953	46.97	102.5	162.1	206.5			360	55.15	43.33
	101.234	47.11	102.7	161.8	206.7			361	54.47	42.97
	101.514	47.39	102.8	161.8	207.1			362	52.85	42.33
	101.795	47.37	102.8	161.6	207.5			363	52.03	41.81
	102.075	47.53	103	161.6	207.8			364	51.79	41.41
	102.356	47.53	103.1	161.7	208.2			365	51.89	41.35
	102.636	47.57	103.3	162	208.5			366	51.43	40.85
	102.916	47.49	103.5	162.3	208.8			367	51.15	40.43
	103.197	47.57	103.6	162.7	209			368	50.03	40.51
	103.477	47.63	103.7	163.1	209.2			369	50.03	40.49
	103.758	47.67	103.8	163.5	209.3			370	49.69	40.37
	104.038	47.95	103.9	163.9	209.2			371	48.61	39.85
	104.319	48.11	104.1	164.3	209.1			372	47.45	42.85
	104.599	48.17	104.3	164.4	209.3			373	46.53	67.85
	104.879	48.19	104.5	164.5	209.4			374	46.35	75.17
	105.16	48.07	104.7	164.3	209.6			375	45.59	81.57
	105.44	48.19	104.8	164.2	209.9			376	45.33	91.29
	105.721	48.07	105	164.2	210.3			377	44.83	100.2
	106.001	48.15	105	164.5	210.6			378	44.15	111.5
	106.282	48.33	105.1	164.6	210.9			379	43.95	118.8
	106.562	48.17	105.1	164.8	211			380	43.83	123.7
	106.842	48.19	105.2	164.6	211.3			381	43.35	133.5
	107.123	48.15	105.2	164.5	211.5			382	42.75	141.1
	107.403	48.03	105.3	164.8	211.7			383	42.63	145.3
	107.684	48.03	105.2	164.9	211.9			384	42.29	149.6
	107.964	47.99	105.2	165	212.1			385	41.81	156.8
	108.245	47.93	105.1	164.9	212.3			386	40.87	162.4
	108.525	47.99	105.1	165	212.5			387	40.75	167.6
	108.805	48.17	105.2	165.1	212.6			388	40.79	171.6
	109.086	48.23	105.2	165.2	212.8			389	40.83	175.4
	109.366	48.41	105.3	165.4	212.9			390	40.63	175.6
	109.647	48.33	105.5	165.4	213.1			391	40.41	179.2
	109.927	48.15	105.7	165.7	213.4			392	39.61	186.1
	110.208	48.23	106	166.2	213.5			393	42.75	183.9
	110.488	48.23	106.2	166.7	213.5			394	73.37	167.3
	110.768	48.29	106.3	166.7	213.3			395	82.91	158.7
	111.049	48.41	106.4	166.5	213.2			396	93.99	155.5
	111.329	48.53	106.5	166.4	213.4			397	102.5	150.7
	111.61	48.61	106.6	166.4	213.7			398	109.9	149.8
	111.89	48.61	106.7	166.5	213.9			399	88.43	144.3
	112.17	48.65	106.7	166.9	214.1			400	75.97	140.7
	112.451	48.77	106.7	167.5	214.2			401	71.47	139.1
	112.731	48.83	106.8	167.6	214.4			402	70.21	137.5
	113.012	48.85	106.9	167.2	214.7			403	69.87	134.6
	113.292	48.59	107.1	166.9	214.9			404	68.41	132.8
	113.573	48.61	107.1	166.8	215.1			405	66.57	128.5
	113.853	48.49	107.1	166.8	215.2			406	65.49	127.4
	114.133	48.17	107.1	167	215.4			407	64.35	124.3
	114.414	48.07	107.1	167	215.5			408	64.57	122
	114.694	48.01	107.1	167.2	215.7			409	64.07	119.2
	114.975	48.17	107.2	167.4	215.6			410	63.57	116.7
	115.255	48.27	107.3	167.5	215.7			411	62.61	114.9
	115.536	48.35	107.6	167.7	216			412	61.51	112.5
	115.816	48.53	107.7	167.6	216.1			413	59.49	110.8
	116.096	48.75	107.7	167.5	216.4			414	59.41	109.1
	116.377	48.95	107.5	167.6	216.5			415	59.31	106.2
	116.657	49.01	107.4	167.7	216.7			416	58.57	105
	116.938	49.01	107.4	167.5	216.8			417	57.63	102.7
	117.218	48.75	107.3	167.2	216.9			418	56.61	100
	117.499	48.71	107.4	166.8	216.8			419	55.71	96.77
	117.779	48.85	107.5	166.7	216.9			420	54.99	94.27
	118.059	49.03	107.5	166.6	217.1			421	54.95	95.23
	118.34	49.01	107.5	166.9	217.3			422	54.53	94.21
	118.62	49.15	107.5	167.1	217.4			423	53.89	92.69
	118.901	49.29	107.6	167.1	217.4			424	53.07	91.31
	119.181	49.41	107.7	167.2	217.3			425	52.33	89.29
	119.462	49.57	107.7	167	217.2			426	51.83	86.57
	119.742	49.69	107.7	166.4	217.2			427	50.41	86.73
	120.022	49.75	107.7	166.3	216.9			428	50.13	85.89
	120.303	49.77	107.8	166.4	216.8			429	49.85	83.95
	120.583	49.61	107.8	166.3	216.6			430	48.95	81.65
	120.864	49.37	107.9	166.1	216.7			431	48.33	79.11
	121.144	49.13	107.9	166.3	216.8			432	47.55	78.89
	121.425	49.17	108	166.6	216.9			433	47.33	78.05
	121.705	49.35	108.1	167	217			434	47.23	76.79
	121.985	49.21	108.2	167.6	217.1			435	46.45	75.53
	122.266	49.31	108.2	167.8	217.2			436	45.87	75.23
	122.546	49.41	108.2	167.8	217.7			437	45.61	74.15
	122.827	49.47	108.3	167.9	218.1			438	45.55	73.49
	123.107	49.39	108.4	167.7	218.4			439	44.85	72.43
	123.388	49.35	108.5	167.5	218.5			440	44.11	72.13
	123.668	49.49	108.6	167.4	218.5			441	43.55	71.35
	123.948	49.61	108.7	167.4	218.4			442	42.99	70.07
	124.229	49.81	108.9	167.4	218.5			443	42.75	68.65
	124.509	49.85	109.1	167.3	218.7			444	42.51	66.01
	124.79	49.71	109.3	167.4	219			445	42.17	64.77
	125.07	49.77	109.4	167.9	219.2			446	42.03	63.91
	125.351	49.93	109.5	168.6	219.6			447	41.91	63.59
	125.631	50.19	109.6	169.2	219.8			448	41.65	63.25
	125.911	50.21	109.6	169.2	219.9			449	41.07	63.37
	126.192	50.11	109.7	169.3	219.5			450	40.91	62.61
	126.472	50.19	109.8	169.4	219.2			451	40.81	62.29
	126.753	50.27	109.9	169	219.1			452	40.57	60.07
	127.033	50.45	109.9	168.8	219.1			453	40.35	60.25
	127.314	50.53	110	168.7	219.2			454	40.07	59.93
	127.594	50.55	110	168.8	219.3			455	39.89	59.33
	127.874	50.41	109.9	169.1	219.5			456	42.45	58.67
	128.155	50.45	109.8	169.4	219.6			457	76.35	58.33
	128.435	50.47	109.6	169.3	219.8			458	86.05	57.69
	128.716	50.35	109.7	169.3	219.8			459	95.31	57.31
	128.996	50.21	109.8	169.3	219.8			460	101.7	56.27
	129.277	50.15	109.9	169.5	220			461	103.1	55.23
	129.557	50.09	110	169.7	220.4			462	85.31	53.63
	129.837	49.97	110.2	170	220.7			463	77.33	52.33
	130.118	49.61	110.2	170.3	221.1			464	73.69	51.33
	130.398	49.59	110.2	170.7	221.3			465	72.49	51.47
	130.679	49.69	110.2	170.9	221.5			466	71.51	50.25
	130.959	49.71	110.1	170.7	221.5			467	70.09	50.25
	131.239	49.83	110.1	170.4	221.6			468	67.85	50.51
	131.52	49.87	109.9	170.1	221.8			469	66.43	50.17
	131.8	49.95	109.6	170	222			470	66.09	49.73
	132.081	50.05	109.4	169.8	222.2			471	65.55	49.93
	132.361	50.21	109.3	169.5	222.6			472	64.87	48.85
	132.642	50.37	109.3	169.4	223			473	63.59	48.05
	132.922	50.37	109.4	169.3	223.3			474	62.21	47.81
	133.202	50.25	109.4	169.3	223.3			475	62.17	48.11
	133.483	50.29	109.3	168.9	223.4			476	60.15	47.23
	133.763	50.27	109.4	168.2	223.3			477	59.43	46.83
	134.044	50.25	109.5	167.6	223.3			478	59.43	46.03
	134.324	50.35	109.8	167.4	223.4			479	59.01	45.41
	134.605	50.39	110.2	167.3	223.4			480	57.85	45.55
	134.885	50.55	110.3	167.1	223.4			481	57.55	44.63
	135.165	50.57	110.2	167	223.3			482	56.89	44.07
	135.446	50.39	110.3	167.3	223.3			483	56.21	43.31
	135.726	50.25	110.4	167.6	223.4			484	53.83	43.79
	136.007	50.37	110.5	168.1	223.5			485	52.65	42.85
	136.287	50.51	110.6	168.2	223.5			486	52.89	42.85
	136.568	50.59	110.6	168.3	223.4			487	51.75	42.47
	136.848	50.71	110.6	168.3	223.3			488	50.51	42.17
	137.128	50.75	110.7	168.1	223.1			489	49.79	41.51
	137.409	50.83	110.8	168.1	223.1			490	49.07	40.77
	137.689	50.97	110.8	168.3	223.2			491	48.43	40.41
	137.97	50.99	110.9	168.7	223.5			492	47.73	40.81
	138.25	51.11	110.9	169.1	223.8			493	47.15	40.75
	138.531	51.03	110.9	168.2	224			494	46.65	40.77
	138.811	51.17	110.9	168	224.1			495	46.21	40.63
	139.091	51.21	111	167.6	224.3			496	46.23	39.99
	139.372	51.25	111	167.5	224.4			497	45.45	40.47
	139.652	51.23	111.1	167.7	224.7			498	44.83	68.95
	139.933	51.15	111.3	167.8	225.1			499	43.89	79.13
	140.213	51.27	111.4	168.1	225.3			500	42.91	87.31
	140.494	51.09	111.6	168.5	225.6			501	42.59	94.23
	140.774	50.89	111.8	168.2	225.9			502	42.95	104.3
	141.054	51.13	111.8	167.7	226.1			503	42.61	111.4
	141.335	51.31	112	167.4	225.9			504	42.31	119.9
	141.615	51.35	112.1	167	225.6			505	41.41	125
	141.896	51.43	112.2	166.8	224.8			506	40.97	130.3
	142.176	51.39	112.4	167	224			507	40.47	136.5
	142.457	51.45	112.6	166.9	223.6			508	40.35	142.4
	142.737	51.51	112.7	167	223.6			509	40.31	147.9
	143.017	51.65	112.9	167	223.7			510	39.95	154.4
	143.298	51.67	113	167.5	223.7			511	44.47	159.9
	143.578	51.51	113.1	167.8	223.7			512	74.81	162.4
	143.859	51.13	113.2	168.2	223.9			513	81.97	167.9
	144.139	51.03	113.3	168.6	223.9			514	90.17	172.1
	144.42	51.09	113.5	168.9	223.9			515	98.43	179
	144.7	51.29	113.6	169	224.1			516	106	178.7
	144.98	51.49	113.5	169.1	224.4			517	110.6	178.9
	145.261	51.39	113.5	169.4	224.8			518	89.77	186.6
	145.541	51.47	113.4	169.8	225			519	82.07	181.3
	145.822	51.57	113.4	169.6	224.8			520	79.11	164.6
	146.102	51.41	113.4	169.8	224.8			521	77.37	154.8
	146.383	51.29	113.5	170.1	224.7			522	75.15	149.3
	146.663	51.07	113.4	170.2	224.6			523	73.47	147
	146.943	51.01	113.2	170.2	224.7			524	72.13	146.8
	147.224	51.05	113.1	169.9	224.9			525	70.41	141.5
	147.504	51.25	113.1	170.1	225.3			526	71.11	138.5
	147.785	51.43	113.1	170	225.7			527	68.49	139.4
	148.065	51.55	113.1	170	226.1			528	66.23	135.1
	148.345	51.71	113.2	169.8	226.4			529	66.07	133
	148.626	51.85	113.3	169.7	226.5			530	65.75	129.1
	148.906	51.93	113.5	169.3	226.6			531	65.03	123.5
	149.187	51.91	113.6	169.3	226.8			532	63.55	118.7
	149.467	51.87	113.8	169.2	227			533	62.35	115.6
	149.748	51.95	113.9	169.1	226.6			534	61.49	115.6
	150.028	51.93	114	169.3	226.2			535	59.91	113.5
	150.308	51.97	113.9	169.2	226			536	58.53	112.6
	150.589	52.05	113.9	169.2	226.1			537	57.49	112.2
	150.869	51.87	113.9	168.9	226.6			538	56.17	107.2
	151.15	51.57	113.8	168.5	226.9			539	54.63	106.5
	151.43	51.41	113.7	168.3	227			540	54.29	104.8
	151.711	51.45	113.6	168.4	227.1			541	53.71	102.2
	151.991	51.25	113.3	168.6	227.2			542	52.39	100.7
	152.271	51.27	113.2	168.5	227.4			543	52.05	98.19
	152.552	51.37	113.2	168.3	227.7			544	52.27	98.61
	152.832	51.51	113.4	168.3	227.9			545	51.09	93.85
	153.113	51.45	113.6	168.5	228.3			546	50.37	91.73
	153.393	51.67	113.9	168.7	227.9			547	50.09	90.63
	153.674	51.73	114	169.2	227.9			548	49.15	88.43
	153.954	51.97	114.1	169.7	227.7			549	47.89	87.75
	154.234	52.07	114.3	170.1	228			550	47.09	87.11
	154.515	51.99	114.5	169.9	228.3			551	46.73	83.09
	154.795	52.01	114.7	169.9	228.6			552	46.55	82.95
	155.076	52.05	114.8	169.8	228.4			553	46.17	82.37
	155.356	52.13	114.8	169.8	228.3			554	45.29	81.45
	155.637	52.03	114.7	169.9	228.6			555	45.43	79.83
	155.917	51.73	114.8	170.2	228.2			556	45.35	78.19
	156.197	51.81	115	170.1	228			557	45.19	78.13
	156.478	51.97	114.9	169.8	228			558	44.31	75.21
	156.758	52.23	114.9	169	227.8			559	43.61	73.99
	157.039	52.21	115.2	168.7	226.9			560	43.01	71.71
	157.319	52.11	115.2	168.7	226.5			561	42.65	69.79
	157.6	51.97	115.2	168.8	226.8			562	42.47	69.33
	157.88	51.95	115.3	169	227.3			563	42.51	67.05
	158.16	51.91	115.5	169.1	227.9			564	42.55	66.71
	158.441	51.83	115.7	168.9	228.2			565	42.47	66.09
	158.721	51.97	115.7	168.9	228.4			566	41.17	64.43
	159.002	52.01	115.7	169	228.8			567	40.75	63.95
	159.282	52.05	115.7	169.3	229.1			568	40.37	64.39
	159.563	52.07	115.8	169.4	229.2			569	40.23	63.29
	159.843	52.15	115.8	169.2	229.4			570	39.91	62.39
	160.123	52.29	115.6	169.2	229.5			571	44.57	61.39
	160.404	52.37	115.6	169.3	229.2			572	73.93	59.43
	160.684	52.39	115.6	169.1	229.4			573	83.69	59.45
	160.965	52.59	115.7	169.1	229.6			574	95.41	59.23
	161.245	52.55	116	169	229.6			575	105.6	58.71
	161.526	52.45	116.2	169	229.8			576	109.3	57.37
	161.806	52.51	116	169.2	229.6			577	88.25	57.35
	162.086	52.61	115.9	169.2	229			578	77.85	55.35
	162.367	52.25	115.9	169	228.8			579	72.09	54.83
	162.647	52.19	115.9	168.8	228.7			580	68.05	53.33
	162.928	51.95	115.8	168.7	228.9			581	66.35	52.35
	163.208	51.87	115.8	168.9	228.9			582	66.43	52.31
	163.489	51.77	115.8	169.2	228.9			583	66.11	52.73
	163.769	51.89	115.8	169.3	229			584	65.35	51.01
	164.049	52.13	116.1	169.4	229			585	63.89	50.35
	164.33	52.29	116.2	169.6	229			586	64.21	50.17
	164.61	52.39	116.1	169.5	229.3			587	64.51	49.75
	164.891	52.75	115.9	169.4	229.4			588	63.23	48.91
	165.171	52.89	116	169.4	229.8			589	62.43	48.53
	165.451	52.91	116	169.5	230.2			590	60.47	48.49
	165.732	52.77	116.3	169.3	230.5			591	59.81	48.65
	166.012	52.65	116.3	168.8	230.2			592	59.49	47.67
	166.293	52.61	116.1	168.5	229.3			593	59.15	47.09
	166.573	52.55	116	168.2	229.2			594	58.37	46.19
	166.854	52.65	116	167.5	229.1			595	57.75	45.35
	167.134	52.69	116.1	167.6	229.4			596	57.51	44.71
	167.414	52.73	116.3	167.9	229.7			597	55.49	44.79
	167.695	52.85	116.3	168.1	230			598	54.71	44.51
	167.975	52.99	116.3	168.4	229.3			599	53.57	43.31
	168.256	53.03	116.5	168.8	229.2			600	52.67	42.91
	168.536	52.83	116.6	169.5	229.3			601	51.31	43.15
	168.817	52.75	116.9	169.8	228.9			602	50.15	42.41
	169.097	52.85	117.1	170.1	229			603	49.53	42.59
	169.377	53.03	117.3	170.7	229.2			604	48.69	42.49
	169.658	53.21	117.4	170.9	229.8			605	48.09	42.05
	169.938	53.21	117.5	170.6	230.6			606	48.01	41.25
	170.219	53.13	117.7	170	231.1			607	48.19	40.75
	170.499	53.13	117.8	170.1	231.5			608	47.81	40.43
	170.78	53.17	117.9	170.1	231.8			609	47.27	39.93
	171.06	53.37	118	170.1	231.7			610	46.47	40.79
	171.34	53.51	118.1	170.1	231.8			611	45.87	71.17
	171.621	53.53	118.2	169.9	232.1			612	45.03	79.29
	171.901	53.47	118.3	170.4	232.3			613	44.31	85.35
	172.182	53.53	118.3	170.4	232.4			614	43.59	93.65
	172.462	53.67	118.1	170.3	232.6			615	43.51	101.3
	172.743	53.71	117.9	170.1	232.6			616	43.15	108.9
	173.023	53.51	117.6	169.5	232.6			617	42.53	118.5
	173.303	53.37	117.4	169.5	232.1			618	42.11	126.6
	173.584	53.37	117.3	169.5	231.9			619	41.61	129.5
	173.864	53.39	117.4	169.6	232.1			620	41.15	134.9
	174.145	53.33	117.5	169.8	232.1			621	40.87	138.5
	174.425	53.47	117.8	169.7	232.1			622	40.69	146.6
	174.706	53.51	118	169.8	231.6			623	40.19	152.1
	174.986	53.53	118.1	170.2	231.3			624	39.43	154.6
	175.266	53.37	118	170.2	230.9			625	40.43	160.6
	175.547	53.11	117.9	169.9	230.8			626	70.81	161.9
	175.827	52.95	117.9	169.3	231.2			627	80.19	170.7
	176.108	52.89	117.9	169.2	231.2			628	88.27	172.3
	176.388	52.93	117.8	169.3	231.3			629	98.15	173.5
	176.669	52.91	117.9	169.3	231.3			630	106.7	175
	176.949	52.97	118.1	168.2	231.5			631	106.9	183.2
	177.229	53.05	118.3	167.9	231.9			632	84.77	185.6
	177.51	52.91	118.5	168.6	232.4			633	78.55	163.4
	177.79	52.83	118.5	169	232.7			634	75.59	155.6
	178.071	52.65	118.5	169.1	233			635	73.23	151.3
	178.351	52.65	118.5	169	233.3			636	71.63	145.5
	178.632	52.57	118.5	168.9	233.5			637	70.91	141.7
	178.912	52.67	118.5	169	233.2			638	70.39	139.2
	179.192	52.73	118.6	169.1	232.8			639	69.27	139
	179.473	52.95	118.7	169	232.8			640	68.45	137.5
	179.753	53.19	118.7	168.8	233.1			641	66.95	132.7
	180.034	53.23	118.8	168.7	233.4			642	67.01	128.1
	180.314	53.35	118.9	168.8	233.6			643	65.91	124.7
	180.595	53.37	118.9	169	233.8			644	65.13	121.2
	180.875	53.47	118.9	169.4	233.6			645	63.91	117.4
	181.155	53.53	118.9	169.4	233.5			646	63.09	114.5
	181.436	53.53	118.8	169.2	233.6			647	61.41	111.9
	181.716	53.57	118.8	168.9	233.8			648	60.87	109.7
	181.997	53.51	118.8	168.5	233.9			649	60.09	109.5
	182.277	53.29	118.9	168.1	233.9			650	60.59	111.2
	182.557	53.27	119	168.2	233.9			651	58.73	109.7
	182.838	53.41	119.1	168.3	233.4			652	58.09	106.9
	183.118	53.51	119.3	168.4	233.3			653	57.51	103.6
	183.399	53.71	119.4	168.6	233.7			654	57.61	103.5
	183.679	53.75	119.5	168.8	233.9			655	56.95	101.7
	183.96	53.81	119.6	169.3	234.1			656	56.43	96.49
	184.24	53.79	119.7	169.7	234.3			657	55.87	95.33
	184.52	53.67	119.7	169.8	234.5			658	54.91	91.85
	184.801	53.39	119.6	169.4	234.4			659	52.85	89.63
	185.081	53.17	119.1	169.2	234.4			660	51.65	87.87
	185.362	53.21	118.6	168.8	234.7			661	51.15	87.55
	185.642	53.35	118.3	168.6	234.6			662	50.47	85.59
	185.923	53.43	118.1	168.8	234.6			663	50.19	84.73
	186.203	53.27	118.1	168.1	234.4			664	49.67	84.01
	186.483	53.29	118.3	168	234.4			665	48.99	80.63
	186.764	53.29	118.6	168.1	234.3			666	48.07	80.11
	187.044	53.23	118.8	168.6	234.3			667	48.15	79.77
	187.325	53.31	119.1	168.8	234.2			668	47.29	78.43
	187.605	53.37	119.3	168.9	234.4			669	46.67	76.01
	187.886	53.43	119.6	168.9	234.7			670	46.67	76.85
	188.166	53.63	119.8	169.1	235.2			671	46.79	74.81
	188.446	53.65	120	169.3	235.5			672	45.77	72.57
	188.727	53.79	120.2	169.6	235.6			673	45.19	71.97
	189.007	53.71	120.4	169.7	235.1			674	45.41	71.63
	189.288	53.69	120.5	169.7	234.8			675	45.05	69.89
	189.568	53.71	120.6	169.3	234.8			676	44.77	69.85
	189.849	53.73	120.7	169.6	234.8			677	44.67	69.71
	190.129	53.53	120.7	169.8	234.7			678	44.53	67.65
	190.409	53.39	120.6	170.5	234.6			679	43.93	67.13
	190.69	53.51	120.4	170.8	234.6			680	43.25	66.09
	190.97	53.79	120.1	170.1	234.5			681	42.93	64.67
	191.251	53.97	119.9	169.6	234.4			682	42.73	63.99
	191.531	54.11	119.8	169.4	234.6			683	42.27	62.39
	191.812	54.09	119.7	169.3	234.6			684	41.47	62.15
	192.092	54.11	119.7	169.5	234.6			685	41.61	61.89
	192.372	54.21	119.6	169.5	234.5			686	41.53	59.83
	192.653	54.33	119.5	169.4	234.3			687	40.97	59.67
	192.933	54.37	119.5	169.7	234.2			688	40.55	59.57
	193.214	54.33	119.4	169.7	234.4			689	40.53	59.11
	193.494	54.41	119.4	169.5	234.8			690	40.43	57.43
	193.775	54.55	119.5	169.3	235.2			691	40.09	56.45
	194.055	54.41	119.6	169.2	235			692	39.77	54.77
	194.335	54.47	119.8	169.3	234.6			693	40.31	54.81
	194.616	54.39	119.8	169.6	234.9			694	72.45	54.53
	194.896	54.35	119.5	170	235			695	80.83	53.97
	195.177	54.41	119.2	170.2	235			696	91.29	53.33
	195.457	54.37	119.1	170.4	235			697	101.6	53.81
	195.738	54.47	119	170.6	235.4			698	107.6	52.41
	196.018	54.27	118.9	170.5	235.9			699	85.65	52.39
	196.298	54.15	118.8	170.5	236.1			700	77.17	51.73
	196.579	54.03	118.8	170.4	235.8			701	74.29	51.57
	196.859	54.01	118.8	170.3	235.7			702	72.19	50.47
	197.14	54.01	119.1	170	235.9			703	70.95	50.29
	197.42	54.09	119.4	169.9	236.3			704	68.91	50.31
	197.701	54.23	119.7	170.5	236.5			705	68.45	49.73
	197.981	54.13	119.9	170.8	236.6			706	66.43	48.15
	198.261	54.07	120	171.1	236.3			707	65.27	48.15
	198.542	54.11	120.2	171.3	236.3			708	63.45	47.97
	198.822	54.21	120.4	171	236.5			709	63.03	47.63
	199.103	54.29	120.6	171.2	236.6			710	63.05	46.35
	199.383	54.27	120.8	171.4	236.6			711	62.33	45.87
	199.663	54.41	120.9	171.9	236.4			712	62.01	45.69
	199.944	54.49	120.8	172.5	235.9			713	61.03	45.41
	200.224	54.43	120.6	172.9	235.8			714	59.43	45.21
	200.505	54.41	120.4	172.8	236.3			715	59.01	44.67
	200.785	54.31	120.1	172.5	236.8			716	58.81	43.95
	201.066	54.13	120	172.3	237.2			717	57.01	43.75
	201.346	53.95	119.9	172.2	237.6			718	56.77	43.95
	201.626	53.87	120	171.9	237.9			719	56.57	43.55
	201.907	54.03	120	171.8	238.1			720	55.09	43.49
	202.187	54.09	119.9	171.8	238.2			721	54.89	42.75
	202.468	53.93	119.5	171.6	238			722	54.23	42.55
	202.748	53.91	119.2	171.1	237.9			723	53.39	42.37
	203.029	54.09	119.4	170.6	237.9			724	52.35	42.25
	203.309	54.15	119.7	170	237.9			725	52.23	42.07
	203.589	54.33	119.9	169.3	237.7			726	51.15	41.55
	203.87	54.31	120	169.1	237.5			727	51.23	40.87
	204.15	54.09	119.9	169.4	237.7			728	50.33	40.33
	204.431	54.13	119.7	169.4	237.9			729	49.79	39.65
	204.711	54.21	119.7	169.1	237.9			730	49.55	40.95
	204.992	54.27	119.7	168.8	237.9			731	48.59	69.73
	205.272	54.19	119.6	168.2	237.9			732	48.25	77.95
	205.552	54.33	119.7	168.3	238.1			733	48.07	83.81
	205.833	54.29	119.9	168.6	238.2			734	47.83	92.87
	206.113	54.41	120.2	169	238.3			735	47.39	104.9
	206.394	54.21	120.4	169.2	238.2			736	46.85	112.2
	206.674	53.81	120.6	169.3	238			737	46.07	116
	206.955	53.79	120.8	170.3	237.8			738	45.17	125.5
	207.235	53.73	120.8	170.6	236.9			739	44.17	133
	207.515	53.73	120.5	170.6	236.6			740	44.15	138.2
	207.796	53.73	120.2	171	236.6			741	44.35	143.5
	208.076	53.81	120	171.3	236.7			742	44.21	151.2
	208.357	53.91	119.9	171.4	236.6			743	43.91	153.2
	208.637	53.81	120	171.5	236.4			744	43.53	159.7
	208.918	53.75	120.3	172	236.3			745	42.83	165.2
	209.198	53.77	120.5	172	236.7			746	42.31	170.8
	209.478	53.65	120.6	171.4	236.9			747	42.21	175.6
	209.759	53.73	120.7	171.1	237.2			748	42.11	176.5
	210.039	54.09	120.8	170.7	237.6			749	41.93	182.3
	210.32	54.17	120.8	170.5	237.9			750	41.67	179.3
	210.6	54.17	120.9	170.2	238			751	41.39	160.5
	210.881	54.05	121	169.9	238.1			752	40.83	153.2
	211.161	53.99	121.1	169.9	238.1			753	40.35	146.3
	211.441	53.99	121.2	170.2	238.2			754	40.07	144.8
	211.722	54.11	121.2	170.2	238.2			755	40.01	140.7
	212.002	54.11	121	170.2	238.1			756	39.85	141.4
	212.283	54.03	120.8	169.6	238.3			757	40.29	139.6
	212.563	54.07	120.5	169.4	238.3			758	73.17	134.6
	212.844	54.05	120.2	169.4	238.2			759	80.49	131.3
	213.124	54.07	120.1	169.6	238.1			760	90.75	129.2
	213.404	54.11	119.9	169.7	237.9			761	100.5	126.5
	213.685	54.09	119.9	170	237.3			762	106.8	124.5
	213.965	54.17	119.9	170.2	237.3			763	85.89	122.7
	214.246	54.33	119.9	170.6	237.1			764	77.51	117.2
	214.526	54.29	120.2	170.9	237			765	74.37	115.7
	214.807	54.15	120.6	171.1	236.9			766	71.93	111.4
	215.087	53.99	120.3	171.2	237			767	70.51	109.9
	215.367	54.01	120	171.4	236.7			768	68.25	107.4
	215.648	54.05	120	170.9	236.7			769	67.43	106.7
	215.928	54.09	120.3	170.5	236.8			770	65.79	105
	216.209	53.99	120.6	170.5	236.7			771	63.73	102.8
	216.489	53.85	121	170	236.7			772	62.49	100.7
	216.769	53.79	121.2	169.9	236.7			773	61.31	97.83
	217.05	54.13	120.9	169.9	236.6			774	61.99	97.99
	217.33	54.27	120.6	169.6	236.8			775	61.89	97.45
	217.611	54.39	120.5	169.1	236.9			776	61.79	94.33
	217.891	54.35	120.6	169.1	237			777	61.11	90.87
	218.172	54.31	120.6	169	237.1			778	60.01	88.15
	218.452	54.39	120.7	168.9	237.1			779	58.75	85.95
	218.732	54.35	120.6	169.1	237.1			780	57.43	85.25
	219.013	54.35	120.5	169	237.2			781	56.79	86.55
	219.293	54.35	120.3	169.1	237.2			782	56.37	86.39
	219.574	54.39	119.8	169.2	237.3			783	55.65	84.21
	219.854	54.23	119.4	169.5	237.4			784	54.41	82.45
	220.135	54.21	119.2	169.8	237.4			785	53.07	81.63
	220.415	54.21	119.2	169.8	237.3			786	53.23	80.43
	220.695	54.27	119.3	169.9	237.2			787	53.15	79.41
	220.976	54.11	119.6	170.3	237.3			788	52.57	75.17
	221.256	54.07	120	170.4	237.4			789	52.13	72.77
	221.537	54.13	120.4	170.2	237.5			790	51.81	72.21
	221.817	54.07	120.8	169.8	237.7			791	49.89	71.61
	222.098	54.03	121.1	169.5	238			792	49.41	72.07
	222.378	54.07	121	169.6	238.4			793	49.13	72.33
	222.658	54.13	121	169.3	238.5			794	48.79	71.43
	222.939	54.05	121.1	169.2	238.1			795	48.27	70.61
	223.219	54.15	121.1	169.1	237.7			796	47.41	68.39
	223.5	54.29	121	169.5	237.6			797	47.17	67.87
	223.78	54.37	120.9	170	237.5			798	46.19	66.01
	224.061	54.47	120.5	169.9	237.4			799	45.81	65.25
	224.341	54.41	120.2	170.1	237.2			800	45.67	65.39
	224.621	54.33	120	170.5	237			801	45.63	64.89
	224.902	54.25	119.9	170.9	236.7			802	45.33	64.17
	225.182	54.27	120	170.9	237.3			803	44.47	63.47
	225.463	54.15	120.2	170.6	236.9			804	44.33	61.59
	225.743	54.29	120.4	170.3	236.5			805	44.01	61.53
	226.024	54.47	120.8	170.2	236.4			806	43.77	60.25
	226.304	54.63	121	170.1	236.3			807	43.47	59.99
	226.584	54.55	121.3	170.5	236.4			808	42.95	59.67
	226.865	54.55	121.6	170.8	235.9			809	42.67	59.01
	227.145	54.75	121.9	171	235.7			810	42.27	58.75
	227.426	54.69	122.2	171	235.6			811	41.91	57.81
	227.706	54.53	122.1	170.4	235.9			812	41.65	57.65
	227.987	54.65	122.2	170.2	236.2			813	41.59	56.03
	228.267	54.75	122.2	170.3	236.3			814	41.41	55.21
	228.547	54.79	122.3	170.2	236.2			815	41.15	54.87
	228.828	54.79	122.3	170.4	236.5			816	40.93	53.99
	229.108	54.69	122.1	170.3	236.8			817	40.39	53.79
	229.389	54.53	121.8	170.4	236.7			818	40.19	52.61
	229.669	54.51	121.6	170.4	236.9			819	40.03	51.75
	229.95	54.67	121.4	170.4	236.9			820	39.51	51.39
	230.23	54.65	121.5	170.4	237.4			821	39.45	51.43
	230.51	54.69	121.6	170.2	237.8			822	73.01	50.71
	230.791	54.71	121.3	170	237.8			823	83.93	49.99
	231.071	54.81	121.4	169.8	237.9			824	92.01	50.15
	231.352	54.93	121.6	169.2	238.2			825	99.03	49.01
	231.632	54.93	121.6	169.2	238.4			826	108.7	47.99
	231.913	54.89	121.5	169.5	237.8			827	114.6	47.03
	232.193	54.73	121.6	169.8	237.6			828	92.99	46.45
	232.473	54.59	121.9	169.4	236.5			829	83.69	47.29
	232.754	54.63	122.2	169.2	236.7			830	79.07	47.03
	233.034	54.55	122.4	169.2	236.9			831	76.31	46.71
	233.315	54.31	122.4	169.5	237.3			832	76.05	45.81
	233.595	54.23	122.2	169.4	237.8			833	72.97	44.57
	233.875	54.23	122.1	169.5	238.2			834	72.61	44.09
	234.156	54.21	121.8	169.9	238.4			835	72.37	43.83
	234.436	54.11	121.3	170.1	238.3			836	69.99	43.97
	234.717	54.07	121	170.2	237.8			837	70.45	43.39
	234.997	54.17	120.7	170.5	237.6			838	69.21	43.13
	235.278	54.15	120.8	170.6	237.6			839	66.79	43.37
	235.558	54.05	121.3	170.5	237.9			840	65.57	42.97
	235.838	53.99	121.3	170.1	237.9			841	64.53	42.87
	236.119	53.97	121.1	169.6	238.2			842	64.49	42.75
	236.399	53.97	120.9	169.4	238.6			843	64.23	42.21
	236.68	53.91	120.8	169.5	239			844	61.65	41.79
	236.96	53.97	120.5	169.6	239.2			845	60.19	41.51
	237.241	54.01	120.6	170.1	239			846	60.97	41.01
	237.521	54.07	121	170.5	238.8			847	58.75	41.01
	237.801	54.03	121.1	170.9	238.8			848	57.69	40.99
	238.082	54.21	121.1	171.4	238.6			849	56.97	40.83
	238.362	54.29	121.1	171.8	238.3			850	56.07	40.39
	238.643	54.39	121.1	171.8	237.7			851	55.31	40.41
	238.923	54.65	121.5	171.4	237.5			852	54.57	39.77
	239.204	54.49	121.8	171.1	237.3			853	53.09	41.91
	239.484	54.45	122.1	170.6	237.5			854	51.87	70.01
	239.764	54.57	122	170.2	237.7			855	51.39	77.37
	240.045	54.67	121.6	170	237.7			856	50.91	85.35
	240.325	54.57	120.5	169.8	237.4			857	50.37	93.65
	240.606	54.45	120.3	169.7	237.4			858	50.49	101.4
	240.886	54.35	119.9	169.7	237.7			859	49.69	110.1
	241.167	54.33	119.9	169.9	238.2			860	49.35	115.5
	241.447	54.57	119.8	170.2	238.9			861	48.45	120.9
	241.727	54.59	119.7	170.3	239.4			862	48.29	128.6
	242.008	54.49	119.3	170.2	239.8			863	47.71	136.8
	242.288	54.47	119.3	170	240			864	46.79	139.2
	242.569	54.45	119.6	170	240.3			865	46.97	142.3
	242.849	54.57	119.8	170	240.1			866	46.25	147.9
	243.13	54.65	120.1	169.6	239.8			867	45.63	153.1
	243.41	54.59	120.4	169	239.6			868	44.69	159
	243.69	54.43	120.4	169.1	239.5			869	44.27	165.6
	243.971	54.57	120.5	168.7	238.8			870	44.29	169.9
	244.251	54.63	120.8	168.1	238.1			871	44.37	169.4
	244.532	54.73	120.5	167.6	237.9			872	43.95	175.8
	244.812	54.81	120.4	167.6	238.1			873	43.79	181.8
	245.093	54.85	120	167.4	238.2			874	43.79	182.9
	245.373	54.87	120	167.2	238.5			875	43.21	163.9
	245.653	54.89	119.9	166.8	238.5			876	42.41	156.4
	245.934	54.87	119.4	166.9	238.3			877	42.11	148.2
	246.214	54.65	119.4	167.1	238.4			878	41.27	143.4
	246.495	54.47	119.5	167.6	238.7			879	41.45	139.8
	246.775	54.55	119.8	167.8	238.9			880	40.81	137.7
	247.056	54.67	120	167.9	238.9			881	40.57	137.4
	247.336	54.87	120.2	167.8	238.8			882	40.45	136.2
	247.616	55.03	120.3	168.3	237.9			883	40.35	131.1
	247.897	54.93	120.5	168.9	237.2			884	40.33	130.4
	248.177	54.91	120.7	169	236.9			885	40.09	127.6
	248.458	54.81	121.1	168.2	236.5			886	39.69	120.7
	248.738	54.77	121.3	167.9	236.3			887	39.25	121.6
	249.019	54.87	121.1	167.9	236.3			888	70.07	117.2
	249.299	54.73	121.2	167.8	236.8			889	79.25	113.3
	249.579	54.69	121.5	167.8	237.1			890	86.95	111.7
	249.86	54.69	121.5	167.8	237.9			891	99.93	111.6
	250.14	54.81	121.6	168.2	238			892	108.8	109.2
	250.421	54.99	121.9	168.7	238.3			893	111	106.9
	250.701	55.11	122.2	168.9	238.5			894	88.19	104
	250.981	55.01	122.3	168.8	238.7			895	81.21	101.2
	251.262	54.95	122.1	168.4	238.8			896	78.39	99.75
	251.542	55.03	121.9	168.4	239			897	76.67	96.85
	251.823	55.07	121.6	168.9	239.4			898	74.71	93.77
	252.103	54.97	121.2	169.3	239.6			899	72.19	92.73
	252.384	54.97	121.2	169.3	239.9			900	70.61	91.99
	252.664	54.87	121.3	168.9	239.8			901	70.53	89.91
	252.944	54.91	121.5	169	239.5			902	70.69	88.85
	253.225	55.05	121.5	169.5	239.1			903	68.21	86.45
	253.505	55.23	121.5	169.2	239.1			904	66.57	85.15
	253.786	55.11	121.6	168.7	239.1			905	64.65	85.41
	254.066	54.83	121.7	168.4	238.5			906	63.47	83.29
	254.347	54.73	121.8	168.6	238.4			907	62.75	81.37
	254.627	54.75	121.9	169.1	238.6			908	61.95	80.07
	254.907	54.71	122.1	169.1	238.9			909	60.59	77.69
	255.188	54.63	122.4	168.9	238.8			910	60.21	76.01
	255.468	54.67	122.4	169	238.5			911	58.43	74.65
	255.749	54.59	122	169.5	238.4			912	57.59	74.25
	256.029	54.53	121.6	170.1	238.8			913	56.43	73.43
	256.31	54.67	121.2	170.3	238.9			914	56.25	71.49
	256.59	54.83	120.9	169.9	238.9			915	56.83	71.75
	256.87	54.83	120.6	169.9	239			916	55.63	70.37
	257.151	54.89	120.4	169.8	239.1			917	54.21	67.41
	257.431	54.93	120.6	170.1	239.4			918	53.87	66.53
	257.712	54.85	120.4	170.5	239.3			919	53.23	64.93
	257.992	54.83	120.4	170.6	238.9			920	52.65	64.95
	258.273	54.67	121	170.4	239			921	52.65	64.99
	258.553	54.45	121.5	170.3	239.3			922	50.67	64.67
	258.833	54.41	121.4	170.2	239.4			923	49.71	62.03
	259.114	54.39	121.5	170.1	239.3			924	49.41	62.13
	259.394	54.39	121.7	170.3	239.2			925	49.29	62.07
	259.675	54.49	121.9	170.3	239			926	49.09	60.69
	259.955	54.59	122.1	170.3	238.9			927	47.99	58.77
	260.236	54.65	121.8	170.5	238.8			928	47.05	57.45
	260.516	54.85	121.7	170.4	239			929	46.37	57.57
	260.796	54.93	121.6	170.3	239.2			930	46.09	56.97
	261.077	54.87	121.7	170.7	239.4			931	45.55	56.49
	261.357	54.93	121.7	171.2	239.2			932	45.13	54.73
	261.638	54.89	121.7	171.2	238.4			933	44.57	54.41
	261.918	54.87	121.8	170.6	238			934	43.45	53.57
	262.199	54.85	121.7	170.2	238.3			935	44.07	52.11
	262.479	54.79	121.8	170.3	239			936	44.27	52.03
	262.759	54.87	121.8	170.6	239.5			937	43.15	52.05
	263.04	54.81	121.5	170.8	239.8			938	42.59	51.59
	263.32	54.77	121.4	171.1	240.1			939	41.49	49.91
	263.601	54.81	121.5	171.1	240.3			940	41.07	49.83
	263.881	54.99	121.2	170.7	240.1			941	40.95	50.05
	264.162	55.07	121.3	170.7	240			942	40.57	49.09
	264.442	55.25	121.1	170.7	239.9			943	40.07	48.95
	264.722	55.35	120.9	170.9	239.8			944	39.65	48.35
	265.003	55.43	120.8	171.1	239.6			945	43.49	47.25
	265.283	55.13	120.8	171	239.4			946	71.19	46.67
	265.564	54.99	121.1	170.9	239.4			947	82.51	46.21
	265.844	54.83	121.1	171.1	239.5			948	92.01	46.37
	266.125	54.87	121.2	171.4	239.5			949	100.5	45.79
	266.405	54.93	121.1	171.3	239.6			950	104.9	45.27
	266.685	54.79	121	171.2	239.2			951	82.53	45.57
	266.966	54.81	121.3	171.1	238.8			952	74.87	44.57
	267.246	54.85	121.8	170.7	238.3			953	71.51	44.01
	267.527	54.89	122.1	170.3	238.6			954	68.45	43.91
	267.807	55.05	122.2	169.9	239.4			955	66.27	43.71
	268.087	55.15	122.4	169.5	240			956	65.25	43.11
	268.368	55.23	122.3	169.4	240.6			957	64.39	43.15
	268.648	55.25	122	169.4	240.7			958	63.95	42.11
	268.929	55.27	122.3	169.6	240.4			959	62.93	41.89
	269.209	55.15	122.4	169.7	240.4			960	61.49	41.77
	269.49	55.13	122.4	170	240.4			961	62.19	41.21
	269.77	55.15	122.4	170.2	240.3			962	62.79	40.79
	270.05	55.07	122.4	170.9	239.7			963	61.67	40.21
	270.331	55.13	122.3	171.5	239.3			964	60.33	40.07
	270.611	55.07	121.9	171.8	238.6			965	59.11	39.89
	270.892	55.17	121	171.6	238.5			966	58.03	44.29
	271.172	55.37	121	171.8	238.7			967	56.33	71.21
	271.453	55.59	121	170.9	238.6			968	56.17	80.65
	271.733	55.89	121.1	170.6	238.3			969	54.93	87.93
	272.013	55.99	121.4	170.1	237.7			970	53.23	92.27
	272.294	55.97	121.3	169.6	237.8			971	51.81	101.4
	272.574	55.59	121.2	169.5	237.4			972	51.25	109.3
	272.855	55.43	121	169.9	237.5			973	51.49	116.7
	273.135	55.21	121	169.8	237.8			974	51.21	123.4
	273.416	55.13	121.4	169.7	238.3			975	50.83	130.9
	273.696	55.07	121.1	169.7	238.6			976	49.51	137.4
	273.976	55.07	121.2	169.8	238.9			977	48.63	141.4
	274.257	55.25	121	169.9	239.3			978	47.89	146.5
	274.537	55.23	120.8	169.9	239.3			979	47.09	147.5
	274.818	55.27	120.7	170	239.2			980	46.95	149
	275.098	55.43	120.6	170.2	238.4			981	46.79	156.1
	275.379	55.59	120.6	169.8	238.4			982	45.89	162.5
	275.659	55.61	121.1	170	238.6			983	45.55	164.5
	275.939	55.89	121.5	170	238.7			984	45.05	170.6
	276.22	56.05	121.7	169.9	238.7			985	44.67	174
	276.5	56.03	121.7	170.1	238.9			986	44.11	176.1
	276.781	55.69	121.7	169.8	239.2			987	43.57	182
	277.061	55.55	121.6	168.9	239.6			988	43.19	179.3
	277.342	55.53	122	168.6	239.7			989	42.81	158
	277.622	55.63	122.3	168.2	239.6			990	42.23	151.1
	277.902	55.67	122.5	167.8	239.7			991	41.71	146.1
	278.183	55.63	122.4	167.8	239.5			992	41.23	145
	278.463	55.61	122.4	167.9	239.6			993	41.43	141.4
	278.744	55.69	121.9	168	239.8			994	40.95	138.7
	279.024	55.81	122.3	168.4	240			995	40.57	137.9
	279.305	55.89	122.8	168.8	240.3			996	40.43	134.4
	279.585	55.87	122.7	169.2	240.5			997	39.93	130.3
	279.865	55.71	122.4	169.3	240.1			998	41.29	127.5
	280.146	55.33	122.2	169.5	239.5			999	70.07	124.3
	280.426	55.09	121.6	169.6	238.6			1000	80.51	120.9
	280.707	55.13	121.4	169.8	238.2			1001	89.57	120.8
	280.987	55.15	121.2	170.1	238.4			1002	98.31	116
	281.268	55.15	121	170.5	238.5			1003	105.5	112.9
	281.548	55.01	120.9	170.6	238.5			1004	105.4	111.6
	281.828	54.87	121.2	170.3	238.1			1005	84.37	110.8
	282.109	54.95	121.4	170.3	237.9			1006	78.05	108.9
	282.389	54.97	121.3	170.1	238			1007	75.47	107.4
	282.67	55.05	121.5	169.6	237.9			1008	72.61	104.4
	282.95	54.99	121.5	169.1	237.9			1009	70.31	103
	283.231	55.11	121.4	168.4	238.9			1010	69.29	100.9
	283.511	55.21	121.4	167.8	239.5			1011	68.33	98.01
	283.791	55.15	121.5	167.8	239			1012	66.43	95.55
	284.072	55.23	121.4	167.8	239.2			1013	65.03	95.53
	284.352	55.35	121.2	168.2	239.6			1014	64.75	94.63
	284.633	55.41	121.3	168.4	239.8			1015	63.39	93.05
	284.913	55.49	121.5	168.7	240			1016	61.79	89.51
	285.193	55.53	121.9	169	240.1			1017	60.65	88.21
	285.474	55.57	121.9	169.1	240.7			1018	59.83	85.55
	285.754	55.53	121.8	169.4	240.4			1019	59.05	84.41
	286.035	55.27	121.2	169.8	240.2			1020	58.57	83.97
	286.315	55.15	121	170.1	240			1021	57.51	83.73
	286.596	55.07	120.9	169.9	239.8			1022	57.05	80.15
	286.876	55.13	120.9	169.6	239.9			1023	56.87	80.33
	287.156	55.31	120.8	169.4	240.2			1024	56.01	78.93
	287.437	55.49	120.8	169	240.5			1025	55.51	78.85
	287.717	55.55	120.8	168.7	240.7			1026	55.31	76.51
	287.998	55.61	121.2	168.2	240.7			1027	54.33	76.75
	288.278	55.77	121.8	167.6	240.9			1028	53.29	74.79
	288.559	55.73	122.4	166.9	240.9			1029	52.53	74.03
	288.839	55.73	122.8	166.5	240.8			1030	52.01	73.49
	289.119	55.51	122.5	166.7	241			1031	51.33	70.21
	289.4	55.37	122.4	167.3	241.1			1032	51.15	69.77
	289.68	55.25	122.5	167.9	241			1033	50.41	69.19
	289.961	55.33	122.6	168.5	240.7			1034	50.01	69.35
	290.241	55.41	122.4	169	240.5			1035	48.11	68.55
	290.522	55.29	122.5	169.4	239.8			1036	47.49	67.57
	290.802	55.07	122.6	170.1	239.2			1037	46.77	67.01
	291.082	54.93	122.8	170.8	238.8			1038	46.65	65.61
	291.363	54.95	122.9	171.2	239.2			1039	45.99	63.99
	291.643	54.93	122.5	171.4	239.6			1040	45.73	63.07
	291.924	54.97	122.2	171.3	239.4			1041	45.25	61.23
	292.204	54.95	121.9	170.9	239.4			1042	45.09	60.27
	292.485	55.17	121.5	170.5	239.3			1043	45.07	59.79
	292.765	55.29	121.4	170.1	239.5			1044	44.59	58.83
	293.045	55.57	121.1	169.8	239.6			1045	43.65	59.33
	293.326	55.77	120.9	169.7	239.7			1046	43.07	57.53
	293.606	55.95	121	169.7	239.7			1047	42.27	56.53
	293.887	56.03	121.4	169.7	239.9			1048	41.79	55.91
	294.167	55.93	121.4	169.5	240			1049	41.39	56.39
	294.448	55.91	121.7	169.1	240.1			1050	41.39	56.03
	294.728	55.59	122.2	169.1	240.3			1051	40.71	55.51
	295.008	55.53	122.7	169.1	239.9			1052	40.53	54.27
	295.289	55.55	123.1	169.6	239.2			1053	39.83	52.99
	295.569	55.53	122.7	170.4	239.2			1054	42.09	53.53
	295.85	55.61	122.1	170.7	239.1			1055	71.89	52.91
	296.13	55.43	121.4	170.4	239.3			1056	81.03	52.11
	296.411	55.37	121.3	170.3	239.7			1057	92.31	50.75
	296.691	55.41	121.2	170.7	240			1058	101.7	50.17
	296.971	55.53	121.2	171.4	240			1059	101.7	50.67
	297.252	55.67	121.7	171.7	239.9			1060	83.55	49.57
	297.532	55.87	122.3	171.4	239.4			1061	74.55	48.85
	297.813	55.83	122.6	171.1	239.2			1062	72.09	49.23
	298.093	55.55	122.9	171	239			1063	72.27	47.75
	298.374	55.53	123.3	170.9	239.3			1064	70.21	47.11
	298.654	55.57	123.9	170.9	239.5			1065	68.13	47.57
	298.934	55.41	124.5	171	239.4			1066	68.13	47.59
	299.215	55.25	123.8	170.6	239.3			1067	66.07	47.45
	299.495	55.17	120.9	170.6	239.2			1068	64.43	46.89
	299.776	55.17	118	170.3	238.5			1069	63.49	45.79
	300.056	55.37	115.6	170.2	237.3			1070	62.19	45.79
	300.337	55.49	113.3	170.1	234.2			1071	60.97	45.11
	300.617	55.49	111.2	170	231.2			1072	60.05	44.19
	300.897	55.27	109.4	169.6	229			1073	59.43	43.95
	301.178	55.01	107.7	169.7	226.7			1074	59.13	43.31
	301.458	54.77	106.3	170.3	224.6			1075	56.85	42.85
	301.739	54.51	104.9	169.2	222.9			1076	55.57	42.75
	302.019	54.31	103.8	165.4	221.1			1077	54.09	42.31
	302.299	53.93	102.7	161.9	219.7			1078	53.23	41.73
	302.58	53.77	101.7	158.5	218.4			1079	52.71	41.49
	302.86	53.49	100.5	155.1	216.8			1080	52.15	41.37
	303.141	53.39	99.71	152.3	215.7			1081	51.59	40.99
	303.421	53.29	98.83	149.8	214.6			1082	50.71	40.19
	303.702	53.09	97.91	147.8	213.4			1083	50.23	40.09
	303.982	52.99	96.99	146	212.2			1084	50.21	40.59
	304.262	52.95	95.49	143.9	210.6			1085	49.85	40.63
	304.543	52.75	94.71	141.7	209.5			1086	49.45	40.51
	304.823	52.51	94.11	139.9	207.8			1087	48.87	40.33
	305.104	52.23	93.31	137.4	206.6			1088	48.55	39.21
	305.384	52.15	92.51	135.6	206			1089	47.93	40.19
	305.665	52.07	91.97	134	205.3			1090	47.29	68.65
	305.945	51.93	91.59	133.4	204.6			1091	46.99	79.01
	306.225	52.05	91.27	133.3	204.4			1092	46.09	87.03
	306.506	51.97	90.43	132.9	204.2			1093	46.03	92.47
	306.786	51.89	89.59	132.4	203.9			1094	46.27	101
	307.067	51.91	88.95	131.9	203.2			1095	45.47	109
	307.347	51.83	88.45	131.4	202.4			1096	44.75	118.4
	307.628	51.71	87.97	130.5	201.5			1097	44.51	125.7
	307.908	51.63	87.67	129.7	201			1098	44.71	129.6
	308.188	51.55	87.57	129.2	200.3			1099	44.31	135.4
	308.469	51.57	87.39	128.7	199.4			1100	44.19	144
	308.749	51.71	86.97	128.2	198.3			1101	43.97	149.9
	309.03	51.63	86.55	127.7	197.8			1102	43.61	152.7
	309.31	51.55	86.19	127.3	197			1103	43.27	155
	309.591	51.55	86.09	126.9	196.1			1104	42.95	163.2
	309.871	51.59	85.99	126.6	195.5			1105	42.73	167.8
	310.151	51.41	85.75	126.3	194.9			1106	41.93	173.4
	310.432	51.25	85.59	125.6	194.4			1107	41.31	175.5
	310.712	50.91	85.09	124.9	193.8			1108	40.75	177.3
	310.993	50.87	84.81	124.5	193.1			1109	40.45	178.5
	311.273	50.63	84.61	124.1	192.6			1110	39.87	183.6
	311.554	50.57	84.35	123.8	192.1			1111	44.47	186
	311.834	50.57	84.23	123.6	191.5			1112	71.31	167.6
	312.114	50.65	84.09	123.1	190.9			1113	80.95	161.2
	312.395	50.67	84.15	122.7	190.4			1114	90.45	157.3
	312.675	50.73	84.21	122.4	189.8			1115	98.25	151.2
	312.956	50.79	84.23	121.9	188.8			1116	107.8	145.7
	313.236	50.61	84.03	121.5	187.7			1117	110.7	143
	313.517	50.59	83.59	121.3	186.8			1118	88.99	139.5
	313.797	50.53	83.43	120.8	185.4			1119	80.23	137.6
	314.077	50.45	83.37	120.4	184.3			1120	76.97	134.2
	314.358	50.45	83.13	120.2	182.8			1121	75.77	133.5
	314.638	50.43	82.79	119.8	181.5			1122	74.05	132
	314.919	50.35	82.39	119	180.8			1123	72.33	130.4
	315.199	50.23	81.95	118.2	180.8			1124	70.69	127.6
	315.48	50.13	81.51	117.6	180.6			1125	69.15	122.5
	315.76	50.13	81.25	117.1	180			1126	67.49	119.9
	316.04	50.11	81.01	116.6	179.2			1127	66.47	119
	316.321	49.99	80.73	115.9	178.6			1128	66.11	115.9
	316.601	50.13	80.47	115.3	178			1129	65.09	111.4
	316.882	50.07	79.95	114.6	177.6			1130	63.07	108.8
	317.162	49.85	79.81	114.1	177.3			1131	61.67	109.2
	317.443	49.67	79.61	113.8	176.4			1132	61.91	105.3
	317.723	49.63	79.25	113.7	175			1133	61.41	104.7
	318.003	49.49	78.73	113.5	174.6			1134	60.81	102.8
	318.284	49.35	78.45	113.1	174.6			1135	61.25	100.9
	318.564	49.09	78.59	112.3	174.4			1136	59.55	100.2
	318.845	48.87	78.69	111.7	174.3			1137	59.33	98.51
	319.125	48.63	78.67	111.3	173.9			1138	59.27	93.71
	319.405	48.41	78.79	111.3	172.7			1139	58.51	92.35
	319.686	48.43	78.81	111.4	171.9			1140	57.41	90.31
	319.966	48.49	78.81	111.3	171.1			1141	56.19	90.45
	320.247	48.57	78.75	111	170.3			1142	55.21	89.43
	320.527	48.63	77.89	110.7	169.6			1143	54.55	86.95
	320.808	48.49	77.23	110.4	169			1144	53.47	84.77
	321.088	48.27	76.81	110.1	168.4			1145	52.53	84.51
	321.368	48.29	76.67	109.4	167.2			1146	51.15	82.59
	321.649	48.29	76.61	109	166.5			1147	50.33	79.99
	321.929	48.29	76.49	108.9	166.1			1148	49.83	80.65
	322.21	48.31	76.37	108.8	165.3			1149	48.83	78.79
	322.49	48.25	76.23	108.7	164.9			1150	48.35	75.95
	322.771	48.27	76.21	108.3	164.5			1151	47.99	74.79
	323.051	48.25	76.09	108	164			1152	47.97	73.97
	323.331	48.23	75.81	107.7	163.5			1153	47.19	73.33
	323.612	48.35	75.59	107.3	162.8			1154	46.51	72.05
	323.892	48.17	75.37	106.6	162.3			1155	46.25	71.43
	324.173	48.13	75.21	105.9	161.8			1156	45.81	69.85
	324.453	47.99	75.15	105.3	160.7			1157	45.23	68.67
	324.734	47.97	75.03	104.6	159.9			1158	44.57	67.93
	325.014	47.89	74.83	104.3	159.1			1159	44.37	68.33
	325.294	48.01	74.51	104.2	158.9			1160	44.35	68.07
	325.575	48.21	74.17	104	158.6			1161	44.31	67.15
	325.855	48.33	73.93	103.7	158.3			1162	43.81	66.63
	326.136	48.33	73.97	103.3	157.8			1163	43.47	66.01
	326.416	48.35	73.83	103.2	157.4			1164	42.91	63.85
	326.697	48.33	73.71	103.3	157.2			1165	42.53	63.49
	326.977	48.21	73.49	103.2	156.9			1166	42.13	63.63
	327.257	48.03	73.37	102.8	156.6			1167	41.85	62.37
	327.538	47.93	73.47	102.7	155.7			1168	41.55	61.49
	327.818	47.93	73.31	102.4	154.7			1169	41.37	60.47
	328.099	47.77	73.15	102	153.6			1170	40.89	59.07
	328.379	47.49	72.97	101.6	153			1171	40.45	59.27
	328.66	47.33	72.45	101.2	152.5			1172	40.39	58.69
	328.94	47.27	72.07	100.9	152.1			1173	40.25	58.19
	329.22	47.23	71.85	100.7	151.8			1174	40.21	57.79
	329.501	47.17	71.63	100.3	151.2			1175	40.09	56.55
	329.781	46.99	71.57	99.75	150.8			1176	39.83	55.89
	330.062	46.97	71.61	99.27	150.3			1177	42.87	55.79
	330.342	46.97	71.55	98.75	149.7			1178	74.81	54.07
	330.623	46.97	71.45	98.45	149.1			1179	83.11	53.05
	330.903	47.03	71.17	98.25	148.4			1180	93.41	52.49
	331.183	47.19	71.11	98.09	147.9			1181	102.6	52.67
	331.464	47.09	70.93	97.77	147.5			1182	109.7	52.71
	331.744	46.89	70.89	97.53	146.8			1183	88.63	51.73
	332.025	46.65	70.93	97.11	146.3			1184	78.43	51.15
	332.305	46.39	70.75	96.67	145.8			1185	74.25	51.05
	332.586	46.25	70.53	96.01	145.3			1186	72.33	51.01
	332.866	46.13	70.29	95.61	144.7			1187	70.97	50.93
	333.146	46.09	69.97	95.53	144			1188	69.49	50.31
	333.427	46.21	69.59	95.25	143.6			1189	69.21	49.83
	333.707	46.19	69.13	95.03	143.1			1190	67.89	49.59
	333.988	46.15	69.05	94.91	142.4			1191	66.65	48.77
	334.268	46.05	69.05	94.79	141.8			1192	65.09	48.19
	334.549	45.99	69.03	94.41	141.4			1193	65.25	47.85
	334.829	45.93	69.01	94.09	140.8			1194	64.03	47.81
	335.109	45.85	69.01	93.81	140.3			1195	62.39	47.61
	335.39	45.85	69.05	93.45	139.9			1196	61.05	47.35
	335.67	45.79	69.03	93.07	139.5			1197	59.73	46.51
	335.951	45.71	68.93	92.83	139.3			1198	59.61	45.61
	336.231	45.71	68.75	92.73	139			1199	58.91	45.07
	336.511	45.55	68.71	92.69	138.8			1200	57.81	44.95
	336.792	45.61	68.61	92.49	138.3			1201	56.95	44.47
	337.072	45.61	68.67	92.23	137.2			1202	56.43	43.99
	337.353	45.63	68.73	92.01	136.1			1203	56.19	43.65
	337.633	45.59	68.49	91.51	135.7			1204	55.71	43.63
	337.914	45.47	68.15	91.21	135.5			1205	55.21	43.59
	338.194	45.51	67.91	91.21	135.5			1206	54.35	43.19
	338.474	45.49	67.69	91.19	135.2			1207	53.79	42.27
	338.755	45.51	67.31	91.03	134.9			1208	53.47	41.51
	339.035	45.55	67.09	90.97	134.4			1209	52.63	41.03
	339.316	45.51	66.93	90.89	134.1			1210	51.19	41.09
	339.596	45.59	66.79	90.73	133.8			1211	50.41	41.01
	339.877	45.63	66.77	90.29	133.7			1212	50.43	40.55
	340.157	45.53	66.93	89.75	133.3			1213	50.35	40.31
	340.437	45.35	66.65	89.53	132.9			1214	49.73	40.23
	340.718	45.11	66.37	89.35	132.2			1215	48.69	39.97
	340.998	44.97	66.25	89.23	131.5			1216	47.99	44.07
	341.279	44.73	66.15	89.07	131.1			1217	48.01	69.55
	341.559	44.71	66.13	88.89	130.6			1218	47.75	78.07
	341.84	44.67	66.09	88.71	130			1219	47.27	84.47
	342.12	44.61	66.05	88.47	129.5			1220	46.45	93.03
	342.4	44.65	65.83	88.35	129.1			1221	45.63	101.5
	342.681	44.65	65.83	87.83	128.3			1222	45.77	110.8
	342.961	44.59	65.85	87.47	127.8			1223	45.63	119.1
	343.242	44.53	65.91	87.23	127.5			1224	45.21	124.8
	343.522	44.47	65.85	86.83	127.3			1225	44.41	132.8
	343.803	44.25	65.79	86.65	127.5			1226	44.13	139.2
	344.083	44.15	65.65	86.57	127.3			1227	43.93	144.4
	344.363	44.27	65.43	86.35	126.9			1228	43.55	147.8
	344.644	44.33	65.37	86.01	126.7			1229	43.27	154.2
	344.924	44.31	65.25	85.75	126.3			1230	43.09	155
	345.205	44.21	65.15	85.73	126.1			1231	42.63	162.8
	345.485	44.13	65.05	85.79	125.7			1232	42.39	167.1
	345.766	44.01	64.99	85.67	125.4			1233	41.75	167.1
	346.046	43.99	64.85	85.31	125.1			1234	41.13	170.6
	346.326	43.93	64.45	84.97	124.7			1235	40.99	172.9
	346.607	43.83	64.13	84.65	124			1236	40.39	178.9
	346.887	43.75	64.07	84.51	123.4			1237	40.11	184.1
	347.168	43.59	63.89	84.29	122.9			1238	40.01	186
	347.448	43.43	63.85	84.13	122.4			1239	39.91	162.3
	347.729	43.39	63.79	83.95	122			1240	42.83	155.1
	348.009	43.37	63.83	83.57	121.5			1241	75.43	154.3
	348.289	43.29	63.71	83.29	121			1242	84.63	152.2
	348.57	43.47	63.65	83.11	120.6			1243	92.77	147.1
	348.85	43.51	63.17	82.87	120.1			1244	103.8	143.6
	349.131	43.65	63.13	82.55	119.8			1245	104.3	139.1
	349.411	43.73	63.09	82.41	119.8			1246	85.39	135.5
	349.692	43.79	63.01	82.29	119.7			1247	77.27	131.9
	349.972	43.69	62.61	82.09	119.5			1248	74.81	129.6
	350.252	43.51	62.45	82.03	119.1			1249	71.89	130.4
	350.533	43.33	62.39	81.99	118.7			1250	70.41	124.9
	350.813	43.33	62.27	81.89	118.1			1251	69.93	124.8
	351.094	43.31	62.45	81.71	118.1			1252	69.31	123
	351.374	43.41	62.47	81.41	118.2			1253	68.41	121
	351.655	43.47	62.11	81.03	117.9			1254	67.05	118.5
	351.935	43.47	61.85	80.83	117.8			1255	65.73	113.5
	352.215	43.47	61.81	80.65	117.8			1256	64.55	109.5
	352.496	43.41	61.75	80.41	117.7			1257	63.91	106.9
	352.776	43.33	61.67	80.25	117.4			1258	63.41	108.8
	353.057	43.33	61.71	80.15	117.1			1259	62.29	105.5
	353.337	43.33	61.63	79.99	116.8			1260	61.33	104.2
	353.617	43.23	61.43	79.65	116.1			1261	60.81	102.9
	353.898	43.19	61.13	79.33	115.4			1262	60.17	100.5
	354.178	43.09	60.89	79.27	115			1263	59.33	97.23
	354.459	42.95	60.71	79.11	114.6			1264	58.79	94.85
	354.739	42.89	60.65	78.85	114.2			1265	57.69	94.89
	355.02	42.89	60.61	78.55	113.8			1266	56.55	94.45
	355.3	43.01	60.63	78.39	113.6			1267	56.29	92.67
	355.58	42.99	60.61	78.19	113.1			1268	55.61	89.99
	355.861	43.01	60.63	77.99	112.3			1269	54.75	87.07
	356.141	42.99	60.55	77.87	112.1			1270	53.47	84.19
	356.422	43.07	60.43	77.87	112.2			1271	52.93	84.99
	356.702	43.11	60.27	77.87	112.3			1272	52.57	84.71
	356.983	43.17	60.17	77.53	112.2			1273	52.03	83.67
	357.263	43.15	59.87	77.15	112.1			1274	51.69	81.45
	357.543	43.07	59.75	77.13	111.9			1275	51.33	79.65
	357.824	43.09	59.85	76.67	111.6			1276	50.73	77.59
	358.104	42.99	59.73	76.49	111.2			1277	49.95	76.85
	358.385	42.97	59.71	76.43	110.8			1278	49.55	76.31
	358.665	42.81	59.75	76.07	110.7			1279	49.23	75.57
	358.946	42.85	59.85	75.81	110.2			1280	48.49	73.15
	359.226	42.81	59.63	75.47	109.9			1281	47.85	71.83
	359.506	42.81	59.45	75.21	109.8			1282	47.43	71.49
	359.787	42.75	59.51	74.99	109.6			1283	46.51	70.47
	360.067	42.73	59.59	74.63	108.9			1284	46.25	69.41
	360.348	42.65	59.51	74.09	108.3			1285	45.89	68.75
	360.628	42.57	59.37	73.87	107.7			1286	45.41	68.67
	360.909	42.49	59.25	73.83	107.4			1287	44.85	65.51
	361.189	42.49	59.17	73.69	107.4			1288	44.41	65.41
	361.469	42.47	59.29	73.83	107.3			1289	44.41	65.97
	361.75	42.51	59.09	73.81	107.2			1290	39.29	64.51
	362.03	42.55	58.85	73.69	107.1			1291	43.79	64.23
	362.311	42.53	58.47	73.39	106.7			1292	76.25	63.53
	362.591	42.47	58.31	73.23	106.4			1293	87.95	61.41
	362.872	42.29	58.17	73.19	106.1			1294	99.85	61.09
	363.152	42.23	58.15	73.19	105.8			1295	106.7	61.45
	363.432	42.11	57.83	72.99	105.6			1296	112	59.97
	363.713	42.03	57.79	72.71	105.3			1297	90.99	59.27
	363.993	41.91	57.73	72.45	104.5			1298	80.75	59.33
	364.274	41.93	57.79	72.29	104			1299	77.05	58.93
	364.554	42.01	57.83	72.13	103.8			1300	73.11	58.37
	364.835	41.99	57.49	71.91	103.6			1301	72.09	57.87
	365.115	42.07	57.35	71.89	103			1302	71.47	56.69
	365.395	42.05	57.27	71.87	102.5			1303	70.29	55.63
	365.676	41.97	57.03	71.73	102.2			1304	69.85	54.51
	365.956	41.87	56.81	71.49	101.9			1305	68.53	54.59
	366.237	41.73	56.51	71.45	101.7			1306	65.95	53.81
	366.517	41.59	56.47	71.29	101.6			1307	64.09	53.83
	366.798	41.65	56.57	71.13	101.6			1308	62.51	53.45
	367.078	41.61	56.53	70.87	101.6			1309	62.23	51.69
	367.358	41.65	56.31	70.51	101.6			1310	61.93	50.61
	367.639	41.57	56.31	70.29	101.5			1311	60.33	49.83
	367.919	41.59	56.33	69.97	101.2			1312	60.31	49.19
	368.2	41.57	56.27	69.85	101			1313	60.49	48.55
	368.48	41.39	56.35	69.79	100.8			1314	59.45	47.61
	368.761	41.35	56.49	69.73	100.8			1315	57.21	47.75
	369.041	41.29	56.27	69.69	100.6			1316	55.79	47.31
	369.321	41.27	56.09	69.53	100.1			1317	55.41	46.59
	369.602	41.31	55.99	69.47	99.45			1318	54.55	46.13
	369.882	41.19	55.63	69.39	99.11			1319	53.89	45.59
	370.163	41.21	55.61	69.25	98.89			1320	53.01	45.21
	370.443	41.17	55.51	69.23	98.63			1321	52.77	44.47
	370.723	41.19	55.47	69.05	98.27			1322	52.23	44.53
	371.004	41.15	55.49	68.85	98.17			1323	50.93	44.07
	371.284	41.15	55.59	68.73	98.17			1324	50.21	43.61
	371.565	41.09	55.61	68.93	98.17			1325	49.47	43.93
	371.845	40.95	55.57	68.97	97.89			1326	49.45	42.81
	372.126	40.99	55.45	68.79	97.53			1327	48.59	42.75
	372.406	40.89	55.19	68.47	97.31			1328	47.73	41.99
	372.686	40.87	55.17	68.29	97.05			1329	47.17	41.81
	372.967	40.73	55.13	68.15	96.57			1330	46.59	42.05
	373.247	40.71	54.81	67.95	96.17			1331	46.43	40.83
	373.528	40.63	54.57	67.81	95.75			1332	46.15	40.65
	373.808	40.47	54.47	67.61	95.43			1333	45.71	40.79
	374.089	40.51	54.35	67.37	95.29			1334	44.35	40.99
	374.369	40.47	54.05	67.21	94.91			1335	44.19	40.19
	374.649	40.43	53.93	66.99	94.39			1336	43.87	39.75
	374.93	40.51	53.93	66.81	94.05			1337	43.61	44.61
	375.21	40.55	53.99	66.67	93.57			1338	43.35	68.11
	375.491	40.61	53.99	66.59	92.99			1339	42.99	80.51
	375.771	40.55	53.95	66.33	92.71			1340	42.73	86.13
	376.052	40.47	54.11	66.13	92.59			1341	41.53	92.39
	376.332	40.43	54.15	65.99	92.49			1342	41.95	100.4
	376.612	40.47	54.25	65.75	91.97			1343	41.57	108.2
	376.893	40.45	54.35	65.71	91.87			1344	41.91	118.5
	377.173	40.47	54.43	65.65	91.87			1345	41.25	122.7
	377.454	40.45	54.35	65.63	91.79			1346	40.47	126.7
	377.734	40.51	54.17	65.55	91.47			1347	40.37	135.1
	378.015	40.43	54.03	65.31	91.37			1348	40.51	138.3
	378.295	40.49	54.09	65.05	90.99			1349	39.93	144.3
	378.575	40.43	54.13	64.93	90.87			1350	43.03	147.9
	378.856	40.47	54.03	65.01	90.79			1351	70.71	152.7
	379.136	40.51	54.03	65.15	90.81			1352	78.95	160.7
	379.417	40.49	53.93	65.05	90.65			1353	89.19	166.9
	379.697	40.45	53.71	64.87	90.21			1354	98.09	168.8
	379.978	40.49	53.67	64.77	89.87			1355	108.5	173.4
	380.258	40.29	53.61	64.69	89.65			1356	112.5	175.7
	380.538	40.33	53.65	64.55	89.67			1357	88.41	176
	380.819	40.25	53.71	64.43	89.69			1358	81.91	178.6
	381.099	40.23	53.79	64.39	89.65			1359	77.17	181.1
	381.38	40.09	53.59	64.33	89.61			1360	75.93	179.9
	381.66	39.93	53.27	64.31	89.37			1361	73.99	162.1
	381.941	39.83	52.89	64.27	89.05			1362	72.85	158.8
	382.221	39.79	52.57	64.17	88.69			1363	72.47	150.3
	382.501	39.79	52.25	64.03	88.37			1364	70.59	145.4
	382.782	39.81	52.29	63.85	88.15			1365	68.67	145.8
	383.062	39.67	52.45	63.87	87.89			1366	67.83	144.2
	383.343	39.61	52.39	63.73	87.73			1367	66.65	142.8
	383.623	39.73	52.47	63.63	87.63			1368	66.65	136.4
	383.904	39.69	52.45	63.45	87.49			1369	66.77	133.7
	384.184	39.63	52.31	63.25	87.51			1370	66.09	132.9
	384.464	39.61	52.35	63.05	87.33			1371	65.45	127.6
	384.745	39.59	52.37	62.97	87.01			1372	63.95	124.1
	385.025	39.59	52.37	62.91	86.69			1373	63.61	123.3
	385.306	39.51	52.21	62.91	86.53			1374	62.25	122.2
	385.586	39.47	52.17	62.75	86.39			1375	60.07	120.2
	385.867	39.51	52.01	62.69	86.27			1376	58.87	118.7
	386.147	39.47	51.93	62.57	86.15			1377	58.85	116
	386.427	39.45	51.93	62.45	86.03			1378	57.31	113.5
	386.708	39.45	51.91	62.35	85.89			1379	56.79	111.3
	386.988	39.31	51.85	62.21	85.77			1380	56.05	106
	387.269	39.37	51.79	62.23	85.63			1381	55.81	106.2
	387.549	39.31	51.71	62.03	85.59			1382	55.01	104.2
	387.83	39.29	51.77	62.01	85.45			1383	53.77	102.8
	388.11	39.23	51.67	61.77	85.23			1384	52.09	99.65
	388.39	39.27	51.57	61.67	84.85			1385	51.21	98.01
	388.671	39.19	51.43	61.53	84.65			1386	50.81	93.17
	388.951	39.25	51.33	61.29	84.37			1387	49.95	91.55
	389.232	39.25	51.13	60.99	84.07			1388	49.27	91.45
	389.512	39.27	50.99	60.81	83.79			1389	49.47	91.91
	389.792	39.33	50.93	60.75	83.65			1390	49.03	88.73
	390.073	39.25	50.89	60.65	83.51			1391	48.71	86.41
	390.353	39.29	50.89	60.57	83.13			1392	47.49	82.73
	390.634	39.27	51.03	60.35	83.13			1393	46.59	84.15
	390.914	39.07	51.09	60.33	82.49			1394	46.53	83.17
	391.195	39.13	51.11	60.19	82.31			1395	46.09	81.77
	391.475	39.03	51.13	60.05	82.17			1396	45.33	80.63
	391.755	39.09	51.01	59.93	81.93			1397	44.87	77.27
	392.036	38.97	50.97	59.91	81.83			1398	44.09	75.07
	392.316	38.93	50.97	59.85	81.85			1399	44.47	73.75
	392.597	38.93	50.79	59.73	81.87			1400	44.19	73.53
	392.877	38.99	50.69	59.55	81.93			1401	44.01	73.55
	393.158	38.97	50.65	59.57	81.91			1402	42.15	72.35
	393.438	38.97	50.61	59.57	81.83			1403	41.85	71.33
	393.718	38.97	50.61	59.57	81.71			1404	41.69	69.69
	393.999	38.99	50.67	59.53	81.63			1405	41.33	69.41
	394.279	38.89	50.63	59.45	81.53			1406	40.83	69.07
	394.56	38.95	50.67	59.33	81.43			1407	40.47	66.49
	394.84	38.89	50.67	59.29	81.27			1408	40.53	67.27
	395.121	38.87	50.59	59.27	80.87			1409	40.43	65.23
	395.401	38.95	50.43	59.27	80.53			1410	39.93	64.97
	395.681	38.97	50.09	59.25	80.19			1411	41.87	64.47
	395.962	38.95	49.87	59.21	79.77			1412	70.85	63.27
	396.242	38.91	49.83	58.99	79.55			1413	80.45	62.27
	396.523	38.95	49.67	58.63	79.21			1414	90.13	61.89
	396.803	38.89	49.63	58.47	78.93			1415	99.27	61.79
	397.084	38.85	49.37	58.37	78.75			1416	106.8	58.83
	397.364	38.71	49.21	58.33	78.49			1417	109.4	58.09
	397.644	38.75	49.13	58.29	78.25			1418	92.35	58.53
	397.925	38.83	49.31	58.31	78.03			1419	81.05	57.77
	398.205	38.73	49.33	58.23	77.83			1420	75.59	57.35
	398.486	38.79	49.33	58.21	77.79			1421	74.97	56.25
	398.766	38.75	49.33	58.19	77.65			1422	75.09	55.91
	399.047	38.65	49.37	57.91	77.51			1423	71.65	54.07
	399.327	38.63	49.33	57.79	77.37			1424	70.11	54.39
	399.607	38.67	49.35	57.63	77.07			1425	68.91	53.01
	399.888	38.59	49.31	57.49	76.89			1426	66.63	52.75
	400.168	38.51	49.19	57.31	76.59			1427	65.47	52.85
	400.449	38.49	49.03	57.17	76.33			1428	64.29	51.37
	400.729	38.47	48.89	57.19	76.17			1429	63.77	50.13
	401.01	38.43	48.73	57.15	76.11			1430	63.49	50.07
	401.29	38.31	48.59	57.15	76.03			1431	61.99	49.39
	401.57	38.27	48.59	56.95	75.89			1432	61.05	49.85
	401.851	38.23	48.45	57.03	75.65			1433	60.49	49.51
	402.131	38.13	48.57	56.95	75.53			1434	59.67	49.07
	402.412	38.03	48.61	57.05	75.49			1435	59.79	47.79
	402.692	37.93	48.59	56.89	75.43			1436	57.55	46.89
	402.973	37.89	48.45	56.81	75.31			1437	57.55	46.57
	403.253	37.99	48.37	56.73	75.09			1438	56.77	46.25
	403.533	37.95	48.35	56.73	74.97			1439	54.79	45.23
	403.814	37.91	48.47	56.69	74.89			1440	54.49	45.17
	404.094	37.87	48.39	56.71	74.91			1441	53.61	44.79
	404.375	37.91	48.11	56.47	74.83			1442	53.45	44.07
	404.655	37.95	47.97	56.43	74.71			1443	52.79	44.45
	404.936	37.83	48.03	56.19	74.55			1444	51.85	44.31
	405.216	37.81	48.13	56.11	74.37			1445	51.21	43.19
	405.496	37.73	48.23	56.05	74.19			1446	50.81	42.57
	405.777	37.77	48.13	55.85	74.03			1447	50.05	42.71
	406.057	37.69	48.21	55.75	73.91			1448	49.41	42.61
	406.338	37.69	47.99	55.71	73.85			1449	48.79	42.05
	406.618	37.69	47.83	55.75	73.75			1450	47.83	41.55
	406.898	37.77	47.75	55.67	73.73			1451	47.23	41.37
	407.179	37.73	47.65	55.67	73.67			1452	47.81	41.31
	407.459	37.59	47.67	55.67	73.51			1453	46.55	41.35
	407.74	37.53	47.71	55.57	73.37			1454	45.45	40.95
	408.02	37.45	47.59	55.29	73.23			1455	45.23	40.97
	408.301	37.57	47.49	55.23	72.99			1456	44.91	40.55
	408.581	37.53	47.51	55.23	72.73			1457	44.25	40.23
	408.861	37.55	47.43	55.13	72.53			1458	44.21	40.25
	409.142	37.53	47.29	55.05	72.19			1459	44.13	40.03
	409.422	37.57	47.31	54.81	71.91			1460	43.47	39.81
	409.703	37.65	47.37	54.79	71.83			1461	43.27	40.87
	409.983	37.61	47.19	54.73	71.63			1462	42.67	69.61
	410.264	37.61	47.15	54.63	71.45			1463	42.99	78.43
	410.544	37.61	47.15	54.75	71.21			1464	42.93	86.49
	410.824	37.63	47.21	54.77	71.09			1465	42.89	94.69
	411.105	37.53	47.09	54.67	70.97			1466	42.53	104.6
	411.385	37.47	46.99	54.59	70.77			1467	41.39	110.1
	411.666	37.37	46.83	54.57	70.65			1468	40.73	118
	411.946	37.31	46.71	54.49	70.61			1469	40.19	121.3
	412.227	37.35	46.73	54.41	70.41			1470	39.71	129.6
	412.507	37.39	46.69	54.37	70.17			1471	42.81	136.1
	412.787	37.41	46.67	54.31	69.97			1472	74.77	139.3
	413.068	37.35	46.71	54.11	69.83			1473	80.43	143.4
	413.348	37.31	46.83	54.07	69.53			1474	90.43	152.9
	413.629	37.25	46.77	53.95	69.21			1475	101.2	156.7
	413.909	37.25	46.53	53.87	68.95			1476	106.9	162.5
	414.19	37.09	46.47	53.71	68.93			1477	86.39	163
	414.47	37.11	46.33	53.71	68.75			1478	76.61	168.5
	414.75	37.17	46.31	53.55	68.61			1479	73.69	172.1
	415.031	37.15	46.29	53.41	68.49			1480	71.75	177.2
	415.311	37.05	46.35	53.33	68.43			1481	69.69	180.1
	415.592	36.99	46.41	53.21	68.37			1482	68.15	177.7
	415.872	37.05	46.45	53.13	68.47			1483	67.23	157
	416.153	36.91	46.37	53.01	68.51			1484	67.45	150.8
	416.433	36.83	46.27	52.93	68.65			1485	67.05	147.7
	416.713	36.85	46.27	52.81	68.61			1486	65.61	143.7
	416.994	36.87	46.21	52.79	68.49			1487	62.39	141.4
	417.274	36.83	46.29	52.65	68.51			1488	61.27	141
	417.555	36.85	46.19	52.57	68.49			1489	60.37	137.7
	417.835	36.93	46.03	52.47	68.37			1490	59.29	135.5
	418.116	36.89	45.89	52.37	68.15			1491	58.39	133
	418.396	36.87	45.89	52.27	67.89			1492	57.23	130.2
	418.676	36.89	45.81	52.19	67.63			1493	55.97	128.3
	418.957	36.85	45.77	52.13	67.35			1494	55.01	123.1
	419.237	36.75	45.63	52.09	67.13			1495	54.39	121.3
	419.518	36.63	45.67	51.97	66.95			1496	53.87	119.3
	419.798	36.53	45.79	51.75	66.87			1497	53.47	117.1
	420.079	36.51	45.75	51.67	66.73			1498	52.75	112.5
	420.359	36.45	45.65	51.59	66.49			1499	51.39	112.1
	420.639	36.45	45.51	51.47	66.25			1500	51.35	110.2
	420.92	36.43	45.49	51.17	66.05			1501	50.65	109.3
	421.2	36.31	45.41	51.19	65.97			1502	50.11	107.8
	421.481	36.33	45.19	51.07	65.83			1503	50.15	103.8
	421.761	36.41	45.17	51.03	65.85			1504	49.85	102.4
	422.042	36.35	45.15	50.97	65.73			1505	49.45	99.75
	422.322	36.35	45.13	50.95	65.55			1506	48.61	99.23
	422.602	36.33	45.11	50.97	65.45			1507	47.41	94.95
	422.883	36.29	45.05	50.93	65.25			1508	45.95	93.97
	423.163	36.25	45.03	50.83	65.13			1509	45.73	93.63
	423.444	36.13	45.01	50.73	65.03			1510	45.29	90.99
	423.724	36.09	45.03	50.69	64.83			1511	44.67	91.01
	424.004	36.05	45.05	50.59	64.59			1512	44.41	90.19
	424.285	36.11	44.87	50.43	64.45			1513	43.41	87.43
	424.565	36.05	44.81	50.45	64.29			1514	43.29	84.87
	424.846	35.99	44.59	50.33	64.23			1515	43.87	82.43
	425.126	35.99	44.57	50.25	64.15			1516	43.57	81.23
	425.407	35.95	44.53	50.07	64.05			1517	42.87	79.99
	425.687	35.87	44.53	49.97	63.95			1518	42.45	79.27
	425.967	35.67	44.57	50.09	63.87			1519	42.05	79.57
	426.248	35.71	44.57	49.95	63.77			1520	42.23	78.99
	426.528	35.63	44.49	49.95	63.67			1521	41.81	77.11
	426.809	35.69	44.49	49.85	63.43			1522	41.47	75.01
	427.089	35.85	44.43	49.77	63.19			1523	40.75	74.37
	427.37	35.81	44.47	49.77	62.87			1524	39.93	73.65
	427.65	35.65	44.43	49.65	62.61			1525	42.01	71.61
	427.93	35.69	44.41	49.45	62.37			1526	72.31	69.89
	428.211	35.63	44.35	49.35	62.31			1527	82.33	69.59
	428.491	35.65	44.39	49.33	62.25			1528	90.83	69.97
	428.772	35.67	44.21	49.35	62.25			1529	101.2	68.75
	429.052	35.75	44.13	49.23	62.05			1530	103.1	67.07
	429.333	35.71	44.07	49.21	62.07			1531	80.89	65.59
	429.613	35.71	44.09	49.21	62.07			1532	75.61	64.63
	429.893	35.71	44.07	49.15	62.03			1533	73.01	64.31
	430.174	35.73	43.99	49.03	61.95			1534	70.43	64.57
	430.454	35.67	43.83	48.93	61.85			1535	68.13	63.69
	430.735	35.59	43.97	48.85	61.75			1536	65.93	63.29
	431.015	35.63	43.97	48.83	61.79			1537	64.99	62.65
	431.296	35.53	43.99	48.67	61.77			1538	65.57	61.93
	431.576	35.47	44.03	48.63	61.79			1539	65.85	61.59
	431.856	35.51	44.07	48.65	61.73			1540	65.45	60.93
	432.137	35.53	43.99	48.49	61.67			1541	63.81	59.97
	432.417	35.57	43.97	48.53	61.45			1542	61.89	58.37
	432.698	35.61	43.93	48.53	61.33			1543	60.61	57.97
	432.978	35.65	44.01	48.49	61.01			1544	59.35	57.45
	433.259	35.75	43.93	48.51	60.99			1545	58.23	56.01
	433.539	35.77	43.97	48.39	60.83			1546	56.47	55.11
	433.819	35.65	43.89	48.35	60.85			1547	54.81	54.37
	434.1	35.73	43.93	48.23	60.85			1548	53.49	54.85
	434.38	35.79	43.93	48.23	60.73			1549	52.47	54.83
	434.661	35.69	43.95	48.19	60.65			1550	52.25	53.93
	434.941	35.69	43.83	48.17	60.49			1551	51.83	53.47
	435.222	35.65	43.71	48.13	60.39			1552	50.81	51.93
	435.502	35.67	43.69	48.13	60.33			1553	50.39	50.73
	435.782	35.57	43.59	47.95	60.33			1554	50.03	50.69
	436.063	35.57	43.51	47.81	60.19			1555	49.25	50.21
	436.343	35.53	43.29	47.77	60.09			1556	47.91	49.95
	436.624	35.55	43.19	47.73	60.07			1557	47.45	49.17
	436.904	35.51	43.09	47.57	59.97			1558	47.29	48.07
	437.185	35.49	43.03	47.51	59.85			1559	47.07	47.51
	437.465	35.43	42.99	47.47	59.65			1560	46.65	47.01
	437.745	35.39	42.91	47.35	59.55			1561	45.75	46.95
	438.026	35.39	42.73	47.35	59.37			1562	45.13	46.95
	438.306	35.41	42.77	47.35	59.17			1563	44.71	47.23
	438.587	35.47	42.83	47.23	59.03			1564	43.99	47.07
	438.867	35.41	42.83	47.19	58.87			1565	43.91	45.85
	439.148	35.43	42.83	47.13	58.73			1566	43.81	45.47
	439.428	35.29	42.87	47.11	58.57			1567	43.29	45.75
	439.708	35.29	42.91	47.03	58.41			1568	42.95	45.39
	439.989	35.33	42.87	46.95	58.41			1569	42.77	44.93
	440.269	35.27	42.91	46.81	58.27			1570	42.73	44.85
	440.55	35.21	42.85	46.79	58.19			1571	41.89	44.33
	440.83	35.19	42.77	46.67	57.93			1572	41.09	43.81
	441.11	35.11	42.71	46.75	57.81			1573	40.81	43.69
	441.391	34.99	42.57	46.63	57.79			1574	40.37	43.25
	441.671	35.03	42.57	46.55	57.65			1575	40.37	42.99
	441.952	34.89	42.39	46.53	57.63			1576	40.27	42.79
	442.232	34.81	42.35	46.47	57.63			1577	39.99	42.53
	442.513	34.73	42.33	46.43	57.61			1578	42.05	42.19
	442.793	34.77	42.39	46.45	57.53			1579	74.67	41.91
	443.073	34.77	42.31	46.39	57.49			1580	82.13	41.89
	443.354	34.89	42.33	46.35	57.45			1581	89.43	41.71
	443.634	34.81	42.41	46.27	57.29			1582	100.1	41.55
	443.915	34.81	42.39	46.29	57.23			1583	100.9	41.15
	444.195	34.81	42.43	46.31	57.09			1584	79.77	40.69
	444.476	34.85	42.47	46.27	56.99			1585	74.41	40.01
	444.756	34.83	42.47	46.25	56.83			1586	71.53	39.71
	445.036	34.95	42.39	46.13	56.69			1587	69.43	42.67
	445.317	34.93	42.37	46.07	56.69			1588	68.65	72.01
	445.597	34.87	42.41	45.93	56.61			1589	66.85	81.87
	445.878	34.93	42.39	45.91	56.61			1590	65.51	89.37
	446.158	34.93	42.33	45.83	56.55			1591	65.27	96.63
	446.439	34.93	42.37	45.77	56.47			1592	64.83	104.1
	446.719	34.95	42.31	45.71	56.37			1593	63.73	111
	446.999	34.97	42.21	45.65	56.27			1594	62.51	118.8
	447.28	34.83	42.17	45.77	56.11			1595	62.45	125.1
	447.56	34.77	42.11	45.61	55.85			1596	62.07	131.5
	447.841	34.77	42.05	45.63	55.65			1597	60.97	136.9
	448.121	34.81	41.99	45.67	55.61			1598	59.43	143.3
	448.402	34.81	42.11	45.65	55.37			1599	57.81	146.5
	448.682	34.71	42.09	45.63	55.29			1600	56.71	150.3
	448.962	34.63	42.05	45.53	55.41			1601	56.07	157.8
	449.243	34.69	42.05	45.43	55.41			1602	55.43	162.6
	449.523	34.59	41.89	45.37	55.43			1603	54.41	167.3
	449.804	34.61	41.79	45.31	55.45			1604	53.63	171
	450.084	34.63	41.77	45.31	55.49			1605	53.81	176
	450.365	34.67	41.77	45.17	55.51			1606	53.05	180.5
	450.645	34.69	41.77	45.13	55.41			1607	52.45	180.1
	450.925	34.65	41.63	44.99	55.15			1608	51.75	157.6
	451.206	34.61	41.53	44.99	55.05			1609	50.99	148.8
	451.486	34.53	41.41	44.93	54.89			1610	50.89	145.1
	451.767	34.51	41.37	44.93	54.73			1611	50.25	142.6
	452.047	34.49	41.41	44.87	54.55			1612	48.61	136.9
	452.328	34.49	41.43	44.73	54.45			1613	48.13	135.7
	452.608	34.51	41.43	44.67	54.53			1614	47.91	135.3
	452.888	34.61	41.49	44.59	54.45			1615	47.79	132.3
	453.169	34.55	41.31	44.55	54.51			1616	47.29	128.5
	453.449	34.55	41.37	44.43	54.43			1617	46.87	128.1
	453.73	34.53	41.35	44.31	54.39			1618	46.57	123.7
	454.01	34.47	41.31	44.21	54.25			1619	46.47	121
	454.291	34.41	41.25	44.19	54.19			1620	46.29	117.4
	454.571	34.27	41.21	44.17	54.15			1621	45.97	115.9
	454.851	34.29	41.19	44.21	54.07			1622	45.53	115.9
	455.132	34.31	41.09	44.13	54.09			1623	44.95	111
	455.412	34.23	41.11	44.15	53.99			1624	44.19	106.4
	455.693	34.21	41.17	44.09	53.93			1625	43.55	102.6
	455.973	34.21	41.07	44.09	53.77			1626	42.61	100.6
	456.254	34.21	41.01	44.03	53.73			1627	42.73	99.91
	456.534	34.17	41.05	43.99	53.61			1628	42.55	97.95
	456.814	34.09	40.97	44.01	53.53			1629	42.35	96.27
	457.095	34.13	41.03	43.95	53.45			1630	42.09	94.91
	457.375	34.19	40.81	43.83	53.33			1631	41.65	95.53
	457.656	34.17	40.81	43.73	53.15			1632	41.51	95.15
	457.936	34.13	40.77	43.71	53.05			1633	40.97	94.11
	458.216	34.03	40.65	43.65	52.89			1634	40.59	91.41
	458.497	33.95	40.59	43.69	52.79			1635	40.35	89.15
	458.777	33.95	40.61	43.73	52.75			1636	39.87	88.07
	459.058	33.85	40.53	43.63	52.73			1637	39.65	87.75
	459.338	33.87	40.51	43.67	52.75			1638	71.91	86.37
	459.619	33.87	40.59	43.67	52.67			1639	80.99	85.83
	459.899	33.87	40.43	43.59	52.61			1640	90.57	84.71
	460.179	33.89	40.37	43.59	52.57			1641	101.8	83.33
	460.46	33.73	40.23	43.51	52.55			1642	105.1	82.45
	460.74	33.75	40.17	43.55	52.49			1643	83.59	81.11
	461.021	33.67	40.09	43.43	52.37			1644	76.19	78.75
	461.301	33.63	40.15	43.47	52.27			1645	73.97	77.49
	461.582	33.59	40.23	43.47	52.15			1646	72.67	77.13
	461.862	33.65	40.23	43.49	52.09			1647	68.77	75.89
	462.142	33.63	40.11	43.43	52.07			1648	67.69	75.13
	462.423	33.73	40.09	43.35	51.97			1649	66.43	72.77
	462.703	33.73	40.23	43.37	51.95			1650	65.51	72.27
	462.984	33.65	40.03	43.43	51.87			1651	64.39	72.09
	463.264	33.75	39.93	43.33	51.73			1652	62.49	71.43
	463.545	33.79	40.01	43.29	51.67			1653	61.81	70.43
	463.825	33.75	40.03	43.29	51.67			1654	60.57	69.07
	464.105	33.73	39.89	43.23	51.49			1655	59.45	67.97
	464.386	33.81	39.83	43.23	51.39			1656	58.01	66.45
	464.666	33.65	39.73	43.23	51.25			1657	57.07	64.45
	464.947	33.67	39.73	43.23	51.23			1658	55.91	63.15
	465.227	33.71	39.75	43.03	51.17			1659	55.39	62.07
	465.508	33.55	39.73	42.99	51.09			1660	54.55	61.15
	465.788	33.55	39.79	42.99	51.05			1661	53.83	60.35
	466.068	33.63	39.73	42.99	50.87			1662	54.21	59.21
	466.349	33.51	39.65	43.01	50.65			1663	53.99	59.13
	466.629	33.49	39.61	42.97	50.55			1664	53.35	59.01
	466.91	33.59	39.55	42.87	50.53			1665	52.27	58.97
	467.19	33.55	39.45	42.83	50.45			1666	52.69	58.91
	467.471	33.57	39.39	42.75	50.37			1667	52.57	58.55
	467.751	33.59	39.37	42.73	50.27			1668	51.09	57.23
	468.031	33.65	39.41	42.69	50.25			1669	50.75	56.23
	468.312	33.59	39.39	42.65	50.23			1670	49.95	55.55
	468.592	33.47	39.35	42.63	50.17			1671	48.95	55.97
	468.873	33.51	39.37	42.55	49.99			1672	48.47	55.77
	469.153	33.45	39.51	42.53	49.95			1673	47.83	55.25
	469.434	33.59	39.43	42.53	49.91			1674	47.57	54.03
	469.714	33.53	39.33	42.41	49.79			1675	47.19	52.47
	469.994	33.51	39.31	42.43	49.69			1676	47.29	51.41
	470.275	33.43	39.17	42.29	49.73			1677	46.69	51.17
	470.555	33.43	39.03	42.23	49.69			1678	46.19	51.59
	470.836	33.45	38.97	42.11	49.73			1679	45.79	51.59
	471.116	33.37	38.97	42.13	49.65			1680	45.55	50.93
	471.397	33.45	39.11	41.99	49.59			1681	45.39	49.71
	471.677	33.43	39.05	42.01	49.55			1682	45.05	48.99
	471.957	33.41	39.05	41.93	49.39			1683	44.05	48.85
	472.238	33.43	39.01	41.83	49.33			1684	43.51	48.01
	472.518	33.39	38.93	41.81	49.33			1685	42.97	47.09
	472.799	33.39	38.99	41.77	49.27			1686	42.87	46.17
	473.079	33.49	38.99	41.71	49.29			1687	42.41	46.37
	473.36	33.45	38.99	41.63	49.31			1688	42.13	46.55
	473.64	33.39	38.97	41.63	49.27			1689	41.69	45.89
	473.92	33.49	39.01	41.61	49.19			1690	41.37	45.89
	474.201	33.47	38.97	41.51	49.19			1691	40.83	45.03
	474.481	33.45	38.85	41.51	49.15			1692	40.35	44.07
	474.762	33.43	38.87	41.53	49.11			1693	39.95	44.19
	475.042	33.33	38.85	41.55	49.15			1694	41.37	44.43
	475.322	33.37	38.81	41.53	49.03			1695	72.47	44.09
	475.603	33.39	38.79	41.49	48.93			1696	82.81	43.37
	475.883	33.37	38.75	41.41	48.79			1697	92.61	42.91
	476.164	33.37	38.61	41.35	48.77			1698	98.81	42.63
	476.444	33.31	38.55	41.25	48.83			1699	106.7	42.89
	476.725	33.43	38.49	41.29	48.79			1700	109.4	42.65
	477.005	33.29	38.49	41.25	48.71			1701	89.19	41.75
	477.285	33.29	38.55	41.19	48.57			1702	80.87	40.79
	477.566	33.31	38.37	41.03	48.45			1703	78.77	40.27
	477.846	33.27	38.33	41.01	48.33			1704	76.59	39.79
	478.127	33.37	38.45	40.99	48.27			1705	75.55	42.41
	478.407	33.37	38.45	40.97	48.09			1706	75.49	71.91
	478.688	33.27	38.49	40.97	48.03			1707	74.89	77.81
	478.968	33.19	38.43	40.95	47.93			1708	73.97	84.95
	479.248	33.25	38.51	40.97	47.91			1709	73.01	93.95
	479.529	33.29	38.49	40.97	47.79			1710	71.95	101.9
	479.809	33.29	38.49	40.87	47.77			1711	70.43	112
	480.09	33.17	38.57	40.77	47.73			1712	69.33	116.1
	480.37	33.15	38.47	40.83	47.63			1713	68.39	122.2
	480.651	33.15	38.35	40.79	47.53			1714	67.21	126.8
	480.931	33.03	38.31	40.69	47.53			1715	65.93	134.5
	481.211	33.07	38.15	40.77	47.49			1716	65.43	138.7
	481.492	33.05	38.19	40.71	47.43			1717	64.75	143
	481.772	33.03	38.23	40.63	47.37			1718	63.49	150.5
	482.053	32.99	38.15	40.61	47.33			1719	61.83	152.9
	482.333	33.05	38.19	40.61	47.27			1720	61.15	158.8
	482.614	33.09	38.09	40.61	47.25			1721	60.59	164.3
	482.894	33.11	38.09	40.61	47.15			1722	60.05	168.6
	483.174	33.07	38.09	40.45	47.07			1723	58.53	174.9
	483.455	32.97	38.11	40.39	47.01			1724	58.15	176.7
	483.735	32.95	38.01	40.39	46.97			1725	56.61	179.5
	484.016	32.97	38.01	40.41	46.95			1726	56.27	182.2
	484.296	32.99	37.97	40.33	46.85			1727	55.47	181.5
	484.577	32.99	37.93	40.35	46.83			1728	54.75	158.6
	484.857	32.87	37.97	40.31	46.69			1729	53.59	152.6
	485.137	32.85	37.85	40.25	46.69			1730	52.85	151.1
	485.418	32.83	38.01	40.27	46.61			1731	52.51	145.6
	485.698	32.71	37.93	40.21	46.69			1732	52.21	141.7
	485.979	32.85	37.93	40.17	46.53			1733	51.63	136.5
	486.259	32.71	37.85	40.15	46.41			1734	51.29	135.4
	486.54	32.65	37.91	40.13	46.37			1735	50.27	134.6
	486.82	32.65	37.89	40.07	46.25			1736	49.33	130.1
	487.1	32.63	37.85	40.05	46.21			1737	49.25	127.4
	487.381	32.55	37.79	39.93	46.15			1738	48.59	126.7
	487.661	32.55	37.77	39.97	46.11			1739	48.15	122.4
	487.942	32.53	37.71	39.91	46.11			1740	47.77	120.4
	488.222	32.51	37.71	39.79	45.95			1741	47.75	118.3
	488.503	32.37	37.63	39.83	45.91			1742	47.47	117.2
	488.783	32.41	37.65	39.73	46.01			1743	47.01	113
	489.063	32.45	37.59	39.69	45.89			1744	46.33	112.5
	489.344	32.51	37.49	39.59	45.93			1745	45.31	108.1
	489.624	32.57	37.57	39.55	45.97			1746	44.97	107.5
	489.905	32.49	37.47	39.55	45.73			1747	45.11	104.1
	490.185	32.59	37.47	39.43	45.73			1748	44.83	104.1
	490.466	32.47	37.55	39.43	45.73			1749	44.25	102.3
	490.746	32.47	37.55	39.43	45.69			1750	43.63	98.83
	491.026	32.51	37.53	39.29	45.65			1751	43.33	94.91
	491.307	32.43	37.43	39.33	45.67			1752	42.93	93.13
	491.587	32.35	37.39	39.29	45.59			1753	42.67	89.31
	491.868	32.31	37.41	39.27	45.53			1754	42.33	88.39
	492.148	32.37	37.47	39.23	45.47			1755	42.11	86.51
	492.428	32.29	37.41	39.23	45.35			1756	41.65	86.41
	492.709	32.21	37.41	39.17	45.37			1757	41.53	85.39
	492.989	32.23	37.35	39.09	45.27			1758	41.39	82.47
	493.27	32.21	37.33	39.03	45.29			1759	41.15	82.59
	493.55	32.27	37.35	39.11	45.29			1760	40.99	81.17
	493.831	32.21	37.25	39.01	45.17			1761	40.59	81.31
	494.111	32.19	37.19	39.01	45.11			1762	40.37	79.61
	494.391	32.19	37.19	38.89	45.11			1763	40.11	78.59
	494.672	32.13	37.15	38.95	45.03			1764	39.87	77.67
	494.952	32.27	37.05	38.99	45.01			1765	41.67	76.97
	495.233	32.19	37.05	38.89	44.93			1766	73.85	75.59
	495.513	32.29	37.09	38.91	44.83			1767	83.71	73.99
	495.794	32.19	37.07	38.79	44.77			1768	94.19	73.53
	496.074	32.25	37.01	38.75	44.69			1769	101.9	71.45
	496.354	32.21	37.07	38.77	44.65			1770	106.5	70.69
	496.635	32.27	37.09	38.81	44.59			1771	84.31	70.03
	496.915	32.25	37.05	38.69	44.53			1772	74.73	67.71
	497.196	32.25	36.99	38.65	44.41			1773	71.15	66.51
	497.476	32.23	36.97	38.59	44.39			1774	71.51	65.83
	497.757	32.23	36.95	38.63	44.37			1775	70.59	64.57
	498.037	32.13	36.77	38.57	44.39			1776	69.53	64.77
	498.317	32.13	36.73	38.49	44.41			1777	68.77	62.89
	498.598	32.13	36.69	38.57	44.25			1778	67.47	62.49
	498.878	32.17	36.69	38.55	44.33			1779	66.45	62.43
	499.159	32.05	36.71	38.43	44.29			1780	64.91	60.89
	499.439	32.03	36.73	38.51	44.17			1781	63.03	59.87
	499.72	32.13	36.73	38.41	44.13			1782	62.65	60.29
	500	32.11	36.77	38.37	44.17			1783	61.01	59.19
	500.28	32.05	36.83	38.39	44.13			1784	61.07	57.63
	500.561	32.09	36.89	38.33	44.03			1785	59.95	57.23
	500.841	32.05	36.77	38.31	44.13			1786	58.95	55.91
	501.122	31.95	36.75	38.29	44.03			1787	58.55	55.77
	501.402	31.95	36.83	38.27	44.03			1788	57.99	55.97
	501.683	32.01	36.79	38.23	43.91			1789	56.93	55.21
	501.963	31.93	36.85	38.19	43.91			1790	55.95	54.31
	502.243	32.07	36.77	38.13	43.83			1791	55.03	54.03
	502.524	31.91	36.67	38.13	43.83			1792	53.75	53.85
	502.804	31.91	36.67	38.07	43.75			1793	53.07	53.79
	503.085	31.95	36.59	38.01	43.65			1794	52.47	52.71
	503.365	31.95	36.65	37.99	43.61			1795	51.21	51.71
	503.646	31.87	36.57	37.99	43.51			1796	50.27	51.15
	503.926	31.89	36.63	38.01	43.55			1797	50.31	51.15
	504.206	31.79	36.61	37.99	43.49			1798	49.73	49.75
	504.487	31.91	36.53	37.93	43.45			1799	49.99	49.85
	504.767	31.85	36.55	37.97	43.31			1800	49.47	49.01
	505.048	31.85	36.43	37.87	43.37			1801	47.53	47.63
	505.328	31.93	36.47	37.85	43.29			1802	46.71	47.05
	505.609	31.93	36.45	37.85	43.27			1803	46.99	47.41
	505.889	31.93	36.29	37.87	43.19			1804	46.15	46.57
	506.169	31.85	36.29	37.81	43.19			1805	46.27	45.41
	506.45	31.87	36.25	37.75	43.11			1806	46.05	44.75
	506.73	31.77	36.13	37.81	43.05			1807	45.57	45.15
	507.011	31.75	36.05	37.71	43.05			1808	44.83	44.59
	507.291	31.71	36.09	37.75	43.05			1809	44.49	44.53
	507.572	31.75	36.05	37.67	42.97			1810	43.71	44.07
	507.852	31.85	36.11	37.65	42.95			1811	43.75	43.37
	508.132	31.81	36.11	37.55	42.87			1812	43.59	42.91
	508.413	31.79	36.05	37.53	42.83			1813	43.37	42.33
	508.693	31.79	35.97	37.53	42.75			1814	42.79	42.15
	508.974	31.75	36.05	37.51	42.79			1815	42.51	41.75
	509.254	31.79	36.09	37.39	42.71			1816	41.91	41.19
	509.534	31.79	36.05	37.37	42.77			1817	40.95	41.17
	509.815	31.61	35.93	37.49	42.71			1818	40.95	40.59
	510.095	31.59	35.93	37.37	42.67			1819	40.57	39.85
	510.376	31.69	35.91	37.45	42.63			1820	40.33	43.55
	510.656	31.65	35.83	37.33	42.55			1821	39.99	70.01
	510.937	31.71	35.81	37.31	42.47			1822	39.81	78.77
	511.217	31.67	35.69	37.33	42.45			1823	70.51	89.87
	511.497	31.67	35.67	37.25	42.51			1824	81.21	97.87
	511.778	31.61	35.63	37.29	42.45			1825	91.05	103.4
	512.058	31.69	35.65	37.19	42.27			1826	99.83	109.3
	512.339	31.57	35.55	37.19	42.25			1827	109.9	115.9
	512.619	31.65	35.67	37.19	42.25			1828	112.4	125.9
	512.9	31.59	35.53	37.13	42.15			1829	87.93	129.2
	513.18	31.59	35.61	37.13	42.11			1830	80.45	135.8
	513.46	31.63	35.59	37.13	41.97			1831	78.35	138.3
	513.741	31.55	35.61	37.13	41.95			1832	76.59	146
	514.021	31.61	35.63	37.09	41.87			1833	75.25	152.4
	514.302	31.59	35.55	37.05	41.69			1834	73.99	156.1
	514.582	31.55	35.59	36.97	41.67			1835	73.07	158.9
	514.863	31.59	35.55	37.01	41.67			1836	72.91	162.6
	515.143	31.51	35.55	36.89	41.53			1837	71.43	166.1
	515.423	31.51	35.49	36.89	41.57			1838	69.35	170.7
	515.704	31.49	35.51	36.93	41.55			1839	67.03	173.2
	515.984	31.45	35.41	36.93	41.51			1840	66.87	180.2
	516.265	31.51	35.33	36.85	41.45			1841	63.49	179.8
	516.545	31.49	35.41	36.75	41.43			1842	62.93	157.3
	516.826	31.51	35.33	36.85	41.47			1843	62.23	152.7
	517.106	31.41	35.41	36.71	41.37			1844	61.69	149.2
	517.386	31.49	35.27	36.71	41.29			1845	61.09	146.6
	517.667	31.49	35.43	36.71	41.37			1846	60.11	143.7
	517.947	31.35	35.43	36.71	41.31			1847	59.17	140.1
	518.228	31.39	35.31	36.73	41.29			1848	59.59	137.6
	518.508	31.37	35.27	36.57	41.17			1849	57.79	133.2
	518.789	31.37	35.33	36.61	41.23			1850	56.27	131.5
	519.069	31.33	35.33	36.59	41.17			1851	55.29	127.9
	519.349	31.45	35.19	36.57	41.17			1852	55.03	127.1
	519.63	31.35	35.23	36.45	41.09			1853	54.57	125.2
	519.91	31.35	35.23	36.47	41.03			1854	54.83	120.2
	520.191	31.41	35.27	36.45	40.93			1855	54.63	117.3
	520.471	31.33	35.25	36.49	41.01			1856	52.23	113.7
	520.752	31.39	35.31	36.43	40.93			1857	51.25	114.5
	521.032	31.37	35.35	36.33	40.83			1858	50.69	109.4
	521.312	31.31	35.25	36.37	40.83			1859	51.25	107.8
	521.593	31.31	35.27	36.25	40.67			1860	50.91	105.6
	521.873	31.31	35.23	36.23	40.59			1861	50.45	101.9
	522.154	31.23	35.21	36.31	40.65			1862	48.91	98.17
	522.434	31.27	35.09	36.21	40.55			1863	48.47	97.33
	522.715	31.13	35.05	36.17	40.65			1864	47.91	97.25
	522.995	31.15	35.03	36.07	40.53			1865	47.65	97.35
	523.275	31.05	35.07	36.07	40.43			1866	46.53	92.23
	523.556	30.99	35.01	36.09	40.39			1867	45.65	89.11
	523.836	30.93	35.01	36.11	40.31			1868	45.07	89.13
	524.117	30.97	34.91	36.07	40.33			1869	44.67	86.95
	524.397	30.87	34.87	35.95	40.31			1870	45.11	86.05
	524.678	31.07	34.83	36.01	40.29			1871	43.95	83.67
	524.958	30.99	34.83	36.03	40.23			1872	42.87	83.61
	525.238	31.11	34.81	35.99	40.15			1873	42.91	81.27
	525.519	30.95	34.81	35.97	40.15			1874	42.43	80.67
	525.799	30.97	34.89	36.01	40.13			1875	42.41	80.17
	526.08	31.05	34.85	35.81	40.11			1876	41.69	79.45
	526.36	30.99	34.85	35.85	40.09			1877	41.41	79.05
	526.64	30.99	34.79	35.75	39.95			1878	40.67	76.49
	526.921	30.99	34.81	35.79	39.93			1879	40.39	76.51
	527.201	31.03	34.91	35.77	39.95			1880	40.15	74.63
	527.482	31.01	34.91	35.73	39.85			1881	39.67	73.31
	527.762	30.97	34.81	35.75	39.81			1882	43.57	71.89
	528.043	31.01	34.75	35.69	39.81			1883	74.77	71.93
	528.323	31.01	34.73	35.71	39.73			1884	85.71	71.19
	528.603	31.07	34.77	35.63	39.73			1885	95.27	69.21
	528.884	30.99	34.71	35.57	39.67			1886	106	68.89
	529.164	30.93	34.77	35.63	39.67			1887	108.8	67.95
	529.445	31.01	34.69	35.61	39.63			1888	84.49	67.05
	529.725	30.97	34.67	35.51	39.57			1889	76.25	66.37
	530.006	30.97	34.57	35.55	39.57			1890	71.61	65.19
	530.286	30.89	34.57	35.49	39.53			1891	68.79	64.73
	530.566	30.85	34.45	35.55	39.47			1892	67.35	64.43
	530.847	30.91	34.49	35.43	39.35			1893	67.13	63.89
	531.127	30.81	34.39	35.47	39.37			1894	67.83	62.45
	531.408	30.73	34.33	35.45	39.37			1895	65.35	62.11
	531.688	30.67	34.41	35.37	39.29			1896	63.11	60.97
	531.969	30.67	34.37	35.41	39.29			1897	61.79	60.79
	532.249	30.67	34.35	35.39	39.25			1898	60.63	60.03
	532.529	30.59	34.33	35.29	39.17			1899	60.03	59.27
	532.81	30.65	34.33	35.35	39.25			1900	59.05	57.75
	533.09	30.67	34.31	35.33	39.11			1901	58.67	56.95
	533.371	30.71	34.21	35.23	39.09			1902	58.01	57.09
	533.651	30.67	34.33	35.31	39.07			1903	56.05	56.09
	533.932	30.63	34.27	35.25	39.05			1904	55.37	55.91
	534.212	30.55	34.23	35.21	38.97			1905	55.19	55.27
	534.492	30.49	34.25	35.13	38.93			1906	54.21	54.77
	534.773	30.51	34.27	35.19	38.91			1907	53.75	53.59
	535.053	30.57	34.21	35.19	38.87			1908	53.59	53.59
	535.334	30.51	34.13	35.19	38.83			1909	52.11	52.23
	535.614	30.47	34.31	35.11	38.81			1910	51.19	51.65
	535.895	30.47	34.29	35.11	38.81			1911	50.79	50.69
	536.175	30.43	34.13	35.07	38.79			1912	50.13	50.65
	536.455	30.39	34.15	35.07	38.69			1913	49.67	50.43
	536.736	30.41	34.21	34.99	38.71			1914	48.97	49.99
	537.016	30.55	34.17	34.97	38.69			1915	48.67	49.53
	537.297	30.47	34.17	34.97	38.63			1916	47.91	49.61
	537.577	30.49	34.13	34.97	38.57			1917	47.85	48.83
	537.858	30.49	34.19	34.97	38.59			1918	47.37	48.03
	538.138	30.47	34.19	34.79	38.49			1919	46.73	47.31
	538.418	30.45	34.15	34.83	38.49			1920	46.15	47.33
	538.699	30.49	34.23	34.87	38.37			1921	45.49	47.19
	538.979	30.47	34.09	34.93	38.33			1922	45.43	47.09
	539.26	30.45	34.17	34.83	38.33			1923	44.75	46.09
	539.54	30.35	34.11	34.79	38.25			1924	44.47	44.83
	539.821	30.33	34.03	34.73	38.29			1925	43.91	44.43
	540.101	30.37	34.07	34.79	38.27			1926	43.43	44.15
	540.381	30.41	34.03	34.71	38.19			1927	42.91	43.89
	540.662	30.37	33.91	34.75	38.11			1928	42.53	43.41
	540.942	30.37	33.87	34.59	38.17			1929	42.07	43.87
	541.223	30.45	33.91	34.65	38.07			1930	41.37	43.83
	541.503	30.39	33.95	34.59	37.99			1931	40.77	43.67
	541.784	30.35	33.95	34.63	38.07			1932	40.47	43.11
	542.064	30.39	33.91	34.57	38.05			1933	39.93	42.47
	542.344	30.33	33.83	34.53	38.01			1934	41.13	42.23
	542.625	30.29	33.93	34.53	37.91			1935	72.95	42.35
	542.905	30.31	33.89	34.51	37.89			1936	81.55	42.15
	543.186	30.33	33.91	34.45	37.79			1937	90.59	41.65
	543.466	30.29	33.83	34.53	37.89			1938	101.9	41.61
	543.746	30.25	33.79	34.45	37.81			1939	103.9	41.39
	544.027	30.27	33.77	34.41	37.81			1940	81.83	41.19
	544.307	30.29	33.73	34.45	37.77			1941	73.77	40.85
	544.588	30.33	33.69	34.43	37.73			1942	71.77	40.55
	544.868	30.27	33.73	34.45	37.67			1943	70.29	40.15
	545.149	30.29	33.75	34.49	37.69			1944	68.71	39.81
	545.429	30.17	33.65	34.37	37.57			1945	67.59	40.97
	545.709	30.23	33.67	34.39	37.55			1946	66.15	69.37
	545.99	30.23	33.63	34.37	37.49			1947	64.89	80.13
	546.27	30.21	33.65	34.29	37.43			1948	64.09	88.89
	546.551	30.17	33.61	34.33	37.53			1949	63.83	93.69
	546.831	30.21	33.65	34.29	37.41			1950	62.57	100.9
	547.112	30.15	33.61	34.27	37.41			1951	62.43	108.9
	547.392	30.19	33.61	34.23	37.29			1952	61.45	114.6
	547.672	30.19	33.55	34.21	37.29			1953	60.31	122.3
	547.953	30.11	33.55	34.15	37.29			1954	59.01	127.3
	548.233	30.17	33.63	34.23	37.27			1955	58.09	132.4
	548.514	30.17	33.53	34.21	37.23			1956	56.29	139.6
	548.794	30.15	33.45	34.17	37.17			1957	55.85	145.8
	549.075	30.15	33.55	34.13	37.07			1958	55.25	153.1
	549.355	30.15	33.51	34.09	37.07			1959	54.83	156.3
	549.635	30.19	33.57	34.01	37.09			1960	53.53	160.5
	549.916	30.17	33.59	33.89	37.05			1961	52.65	164
	550.196	30.09	33.51	34.03	36.93			1962	51.91	169.9
	550.477	30.09	33.47	33.97	36.95			1963	50.61	173.8
	550.757	30.17	33.51	33.93	36.95			1964	49.63	178.7
	551.038	30.07	33.45	33.89	36.91			1965	49.45	183.1
	551.318	30.03	33.49	33.97	36.87			1966	49.83	182.3
	551.598	30.01	33.47	33.91	36.89			1967	48.57	160.9
	551.879	29.89	33.53	33.93	36.79			1968	47.87	152.9
	552.159	29.95	33.43	33.89	36.75			1969	47.61	147
	552.44	29.99	33.41	33.83	36.81			1970	46.69	143.2
	552.72	29.95	33.43	33.81	36.85			1971	46.41	140.5
	553.001	29.93	33.35	33.83	36.75			1972	46.05	137.6
	553.281	30.05	33.31	33.79	36.67			1973	45.51	135.6
	553.561	29.97	33.37	33.77	36.65			1974	44.97	131.6
	553.842	29.93	33.37	33.69	36.67			1975	44.07	132.1
	554.122	29.85	33.31	33.77	36.63			1976	43.75	127.5
	554.403	29.93	33.29	33.79	36.67			1977	43.01	124.2
	554.683	29.85	33.21	33.73	36.55			1978	42.27	123.7
	554.964	29.81	33.33	33.71	36.57			1979	42.05	122
	555.244	29.83	33.23	33.73	36.47			1980	41.55	118.9
	555.524	29.77	33.29	33.65	36.41			1981	40.81	117
	555.805	29.93	33.37	33.67	36.43			1982	40.37	115.7
	556.085	29.77	33.19	33.63	36.43			1983	40.15	114.5
	556.366	29.75	33.17	33.51	36.39			1984	39.89	111.8
	556.646	29.75	33.27	33.59	36.39			1985	39.57	109.7
	556.927	29.73	33.17	33.55	36.31			1986	70.45	108
	557.207	29.79	33.21	33.63	36.23			1987	78.63	106.1
	557.487	29.71	33.17	33.51	36.25			1988	87.11	103.1
	557.768	29.75	33.11	33.59	36.35			1989	98.89	101.6
	558.048	29.77	33.13	33.49	36.25			1990	107.4	98.65
	558.329	29.73	33.03	33.49	36.19			1991	110.3	97.31
	558.609	29.69	33.07	33.49	36.21			1992	86.85	96.39
	558.89	29.83	33.07	33.43	36.13			1993	79.67	94.59
	559.17	29.73	32.99	33.37	36.17			1994	76.91	91.27
	559.45	29.73	32.99	33.37	36.13			1995	75.33	89.69
	559.731	29.65	32.95	33.37	36.15			1996	73.99	86.95
[truncated: 8,804 more rows]

## Sheet: Fig. 5
	Fig. 5a											Fig. 5b																			Fig. 5c				Fig. 5d
		Temperature (°C)																													Relative Pressure (P/P0)	Quantity absorbed (cm3/g)			Temp	Time (min)	BET surface area (m2/g)
	Time (sec)	No water	5 μL	10 μL	20 μL	30 μL	40 μL	50 μL	60 μL				UIO-66 oven				UIO-66 LED				UIO-66@AuBP oven				UIO-66@AuBP LED						0	45.88			Photothermal	5	1883
	0	32.61	23.05	30.11	26.71	25.69	22.59	20.99	22.93			Measure	1	2	3	average	1	2	3	average	1	2	3	average	1	2	3	average			0	46.66			120	1020	1553
	1	64.27	34.99	38.35	34.21	32.61	28.47	26.79	29.49			Initial mass (mg)	120.6	120.5	120	120.367	120.3	120.8	120.6	120.567	120.3	120.2	120.1	120.2	120.6	120.3	120.1	120.333			0	53.14			120	1440	1827
	2	73.77	41.05	45.13	40.55	38.87	34.09	32.67	35.09			Wet mass (mg)	161.1	157.6	157.7	158.8	158.9	160.3	160.3	159.833	159.5	159.4	159.1	159.333	159.7	159.3	158.6	159.2			0	61.17			150	180	1580
	3	81.03	46.53	50.09	45.97	44.45	39.59	37.97	40.15			Final mass (mg)	158.6	154.7	153.2	155.5	147.8	152.7	152.1	150.867	152.7	152.8	152.2	152.567	124.2	121.8	121.7	122.567			0	67.06			150	300	1311
	4	88.15	51.05	53.87	50.83	49.27	44.11	42.93	45.09			Desorbed mass (wet-final)	2.5	2.9	4.5	3.3	11.1	7.6	8.2	8.96667	6.8	6.6	6.9	6.76667	35.5	37.5	36.9	36.6333			0	75.79			150	720	1275
	5	93.05	55.51	57.63	54.85	53.91	48.53	47.41	49.65																						0	87.54			120	1440	1620
	6	99.61	59.61	60.71	58.45	57.93	52.57	51.47	53.77				Average				Error bars														0	99.47			120	720	1423
	7	105.1	63.07	63.09	61.53	61.63	56.21	55.83	58.19				UIO-66 oven	UIO-66 LED	AuBP@UIO-66 oven	AuBP@UIO-66 LED	UIO-66 oven	UIO-66 LED	UIO-66@AuBP oven	UIO-66@AuBP LED											0	111.63			100	1440	1276
	8	111.3	66.03	66.35	64.03	65.39	59.49	59.55	61.43			Initial mass	120.367	120.567	120.2	120.333	0.262467	0.20548	0.0816497	0.20548											0	123.68
	9	117	67.95	70.21	67.01	68.93	62.63	62.69	64.15			Wet mass	158.8	159.833	159.333	159.2	1.62686	0.659966	0.169967	0.454606											0	132.88
	10	121.1	68.41	73.29	69.03	72.29	65.39	65.57	66.53			Final mass	155.5	150.867	152.567	122.567	2.27596	2.18225	0.262467	1.15566											0	143.43
	11	125.3	70.09	75.41	70.43	73.57	68.03	67.53	68.77			Desorbed mass	3.3	8.96667	6.76667	36.6333	0.864099	1.52825	0.124722	0.837987											0	153.75
	12	129.5	72.63	75.59	70.19	74.79	69.31	69.29	70.33																						0	163.55
	13	134.8	73.85	75.15	70.79	75.99	70.47	71.33	71.93																						0	173.12
	14	139.1	74.81	76.45	72.05	77.85	71.53	72.41	73.01																						0	180.89
	15	143.8	76.57	79.55	72.41	78.93	72.57	73.75	75.25																						0	191.98
	16	147.1	76.21	79.53	73.51	78.45	73.09	74.55	75.83																						0	199.75
	17	152.4	78.15	81.59	73.61	80.45	73.35	75.49	76.41																						0	207.72
	18	154.4	79.63	82.71	74.27	79.93	74.07	75.49	77.09																						0	216.15
	19	156.8	81.17	80.73	74.23	79.47	74.83	75.81	78.15																						0	224.27
	20	158.3	83.01	80.23	73.63	79.51	74.85	75.77	77.69																						0	231.08
	21	160.4	84.93	79.79	74.99	81.15	75.41	75.67	77.65																						0	238.83
	22	163.3	87.41	80.21	73.61	80.83	75.87	76.15	77.63																						0	247.09
	23	167.7	90.81	80.71	74.79	82.35	76.55	76.81	78.79																						0	255.69
	24	172.4	94.09	81.05	74.23	82.01	76.67	76.53	79.25																						0	264.44
	25	171.8	97.51	83.03	74.27	83.49	76.45	77.35	79.87																						0	273.42
	26	172.7	99.41	83.99	73.95	84.29	76.93	78.01	79.31																						0.01	282.46
	27	175.4	101.8	85.29	74.27	83.77	77.65	78.83	80.29																						0.01	292
	28	178.1	104.6	86.25	74.11	84.43	77.89	79.17	81.69																						0.01	302.27
	29	178.6	108.6	86.87	72.85	81.81	78.13	79.23	83.97																						0.01	313.06
	30	180.2	112.4	88.09	73.51	80.27	77.83	79.63	84.09																						0.04	394.1
	31	181.3	117.4	89.37	74.43	80.59	77.97	81.09	84.09																						0.06	436.52
	32	182	122	90.41	75.33	81.03	78.85	79.37	82.25																						0.09	458.45
	33	183.6	125.3	91.45	75.39	81.57	78.79	79.07	82.05																						0.11	470.54
	34	185.3	131.6	93.69	75.83	80.59	79.57	80.07	86.21																						0.14	481.24
	35	187	137.5	96.07	78.01	82.33	78.85	79.73	85.53																						0.16	491.48
	36	190.1	140.2	95.95	79.87	81.47	77.39	78.69	86.73																						0.19	500.29
	37	191.9	142.1	98.17	82.09	80.11	77.41	79.17	87.67																						0.21	508.35
	38	194	145.5	101.3	82.19	80.63	76.41	78.51	88.11																						0.24	516.54
	39	195.7	149.8	104.8	82.73	79.77	75.27	78.17	86.19																						0.26	524.26
	40	197.9	152.2	107.6	85.79	79.79	75.11	78.55	83.51																						0.29	531.84
	41	202.7	155.4	112.2	86.23	77.33	74.93	77.79	81.69																						0.31	540.68
	42	206.1	157.6	116.4	88.11	77.81	75.55	77.27	80.37																						0.34	548.39
	43	206.2	160.5	120.3	91.23	77.61	75.29	78.99	80.41																						0.36	555.7
	44	206.4	163.9	123	93.71	79.23	74.65	79.33	80.23																						0.39	562.91
	45	205.9	165.5	124.9	95.97	80.39	74.11	78.95	78.67																						0.41	569.93
	46	206.4	167.2	127.6	98.83	80.73	74.47	78.71	81.23																						0.44	576.94
	47	205.1	172.3	133	102.3	83.21	74.69	77.25	78.29																						0.46	586.26
	48	206.8	174.6	135.5	106.3	85.11	74.99	78.19	77.11																						0.49	593
	49	210.8	175.5	140.1	110.2	86.21	74.85	78.71	76.21																						0.52	598.79
	50	209.2	177.7	144.4	113.7	87.49	73.81	78.79	76.55																						0.54	604.8
	51	209.1	180.8	149.2	116.9	89.81	73.27	78.85	74.89																						0.57	610.73
	52	210.7	183.4	153.8	122.9	93.67	73.31	77.87	74.97																						0.59	616.76
	53	213	184.8	158.7	127.7	95.61	74.69	78.31	75.43																						0.62	622.51
	54	213.5	187.5	162.9	132.3	99.25	74.29	77.57	75.07																						0.64	632.25
	55	214.5	189.9	167.1	136.1	103.9	74.61	77.31	75.89																						0.67	638.81
	56	217.7	192.2	171.4	139.7	107.9	75.25	79.25	74.27																						0.69	645.27
	57	218	194.2	175.5	143.9	110.4	76.51	79.55	73.83																						0.72	652.08
	58	217.5	195.1	179.7	146.9	115.2	76.93	80.35	74.23																						0.74	658.18
	59	218.5	198.6	181.5	151.8	119.6	78.35	81.23	74.67																						0.77	664.44
	60	219.3	200.5	185.8	156.8	126.6	79.31	80.17	75.67																						0.79	675.3
	61	219.5	200.9	189.7	160.7	129	81.87	81.67	78.17																						0.82	683.5
	62	219.1	201.1	192.8	163.2	133.3	85.37	81.25	80.45																						0.84	690.88
	63	220.4	204.3	193.8	167.2	136.8	88.29	84.17	82.81																						0.87	698.31
	64	220.5	205.2	196.4	170.1	141.6	89.23	83.83	83.65																						0.89	706.16
	65	221.3	208	196.4	174.6	147.3	91.47	83.33	87.79																						0.92	714.64
	66	221.7	212.9	197.1	182.3	154.2	94.49	83.59	86.23																						0.94	724.81
	67	221.9	214.8	198.3	184	157.3	97.93	85.21	89.85																						0.97	748.28
	68	221.4	211.3	199.9	186.5	162.7	100.5	86.91	93.51																						0.99	827.05
	69	224.3	210.8	202.4	189.2	165.7	104	89.07	99.01																						0.99	824.03
	70	223.5	210.6	202.6	190.3	170.2	108	91.71	103.1																						0.97	754.56
	71	225.1	211.1	201.6	191	176.2	114.2	97.53	107.2																						0.95	736.82
	72	226.3	213.1	202.9	193.1	184.3	118.2	100	108.4																						0.93	726.78
	73	227.8	212.2	204.8	194.9	190.2	122.9	104	115.5																						0.9	718.01
	74	230.2	212.6	203.8	196.3	194.9	128.9	105.8	120.4																						0.88	709.18
	75	230.5	215	204.8	198.9	199.5	133.5	110.7	124.2																						0.86	701.51
	76	227.5	216.2	207.9	201.2	201.6	139.6	116.4	128.2																						0.83	698.63
	77	231.3	217.1	209.2	204.8	201.4	145.3	122	136																						0.81	692.25
	78	231.4	216.8	207.8	207.9	201.6	149.9	127.6	141.9																						0.79	685.55
	79	234.1	216.9	207.7	201.9	203.5	153.6	135.2	148.6																						0.77	678.57
	80	235.6	218.4	207.8	202.9	206	159.5	143.6	154.7																						0.74	671.49
	81	236.6	220.5	208.3	203.9	206.1	163	151.6	163.4																						0.72	664.32
	82	236.5	222.9	208	204.2	206.4	166.9	160.2	168																						0.7	657.34
	83	234.2	222.9	210.5	203.8	208.2	171.3	169	172.1																						0.67	653.77
	84	235.5	223	208.9	205.8	213.8	176.3	172.7	176.9																						0.65	647.97
	85	237.1	222.6	211.9	205.3	214.6	181.9	175.6	179.6																						0.63	641.4
	86	235.1	224.5	210.4	207.8	218.1	183.8	178.4	180.6																						0.6	634.59
	87	235.2	227.5	213.2	210.3	220.4	185.1	181.3	183																						0.58	627.82
	88	232.9	230	212.4	208.8	221.8	187.7	184.4	187.3																						0.56	620.98
	89	232.9	231.5	214.3	208.4	222.3	187.9	187.2	189.8																						0.54	614.14
	90	235.6	231.6	214.7	208.6	218.6	191.1	189.3	191.3																						0.51	607.32
	91	237.8	229.2	213.8	209.2	217.7	191	191.5	193																						0.49	603.51
	92	236.5	226.5	214.7	208.8	222.1	196.7	193.3	196.9																						0.47	596.76
	93	237.4	226.7	214.5	209.8	225.8	196.8	193.1	193.8																						0.44	590.04
	94	238.2	227.8	214.6	210.5	225.2	200.4	195.1	194.2																						0.42	583.06
	95	237.9	231.8	214.6	212	223.1	200.6	196.7	197																						0.4	576.24
	96	238.9	230.3	214.7	214.2	222.6	200.8	198.4	197.3																						0.38	569.22
	97	236	228.9	215.2	214.4	224	204.7	200.2	198.3																						0.35	562.28
	98	235.3	226.7	215	212.2	227.4	207.8	202.4	199.6																						0.33	556.81
	99	233.1	226.7	215.4	213.2	225.6	207.4	204	200.3																						0.31	550.03
	100	233.8	225.9	217.7	213	223.9	203.4	205	203																						0.28	542.58
	101	233	227.1	218.1	213.7	223.6	203.3	206.2	205.7																						0.26	535.06
	102	234.4	226.4	216.8	213.8	222.6	202.1	207.5	211.2																						0.24	527.27
	103	235.8	226.1	220.8	214.1	224.1	202.3	209.7	209.1																						0.21	519.32
	104	236.6	227.5	226.7	214.9	225.7	203.2	210.7	212.3																						0.19	511.08
	105	238.1	227.9	224.6	218.1	227.3	206.5	211.3	209.3																						0.17	502.47
	106	240.5	226.4	224.1	220	230.8	207.5	213.7	209.8																						0.15	494.09
	107	242.1	226	224.9	218.6	228.7	207.8	216.1	211.1																						0.12	484.05
	108	241.2	225.9	228.4	222	228.9	207.6	215.7	211.7																						0.1	472.56
	109	239.8	226.7	230.9	222.3	232.7	207.6	216.9	211.9
	110	240.3	226	230.4	220	233.7	207.9	216.5	213.1
	111	242.1	227.4	230.6	221.2	231.1	209.4	215.9	216.6
	112	239.3	231.6	231.4	218.8	231.7	209.1	215.2	216.1
	113	238.3	228.2	227.5	218.8	234.2	211	215.5	215.9
	114	238.2	228.6	226.5	221	233.3	211.5	216	217.3
	115	241.2	228.7	227.2	219.8	231.2	211.3	217.3	220
	116	242.1	229	228.3	220.8	230.5	211	217.7	224.3
	117	238.3	226.9	228.1	223.9	230.2	210.2	218.6	222.2
	118	238.1	225.7	224.6	226.4	229.7	211.9	221.8	220.8
	119	239.9	226.5	223.9	227.4	229.7	213.4	226.3	222
	120	239.8	226.9	224.9	229.8	231.4	212.7	225.8	226.2
	121	239.7	226.6	223.9	227.4	233.1	212.6	225.7	229.9
	122	239.5	226.6	224.8	227.5	233	213	225.5	228.3
	123	240.4	226.5	223.4	227.8	231.9	213.1	227.1	228.5
	124	242.8	227.3	225.6	226.5	231.3	212.9	227.3	231
	125	241.4	228	224.2	227.1	232.3	213.2	227.2	228.8
	126	239.2	226.3	227.4	228.7	232.2	212.4	227.9	228.9
	127	237.5	226.1	225.3	228.6	235.6	213.1	231	228.5
	128	239.5	226.9	223.8	231.6	237.4	213.4	232	231.4
	129	240.7	226.2	223.9	234.4	238.7	214.9	231	232.5
	130	242.7	226.9	223.4	231.2	239.3	216.2	231.9	234.4
	131	239.1	227.1	223.2	232.9	236	215.9	230.8	234.3
	132	238.6	228.5	224.7	231.8	234.5	214.8	230.4	235.2
	133	238.8	229.3	223.5	230.7	234.3	215.8	230.6	233.3
	134	244.1	228	223.2	232.8	234.3	215.8	230	235
	135	244	227.2	224.3	233.7	234.6	215.9	230.1	238.1
	136	246.6	227.8	224.9	234.4	235.2	218	231.1	236.1
	137	247.8	227.4	223.1	235.9	236.3	217.1	232.4	234
	138	245.4	227.1	223.2	238	235.6	216.3	231.8	234.1
	139	244.5	230.4	223	236.3	235.9	216.7	232.4	236.1
	140	244.9	230.8	223.6	236.9	235.5	216.8	232.8	238.1
	141	244.9	229.3	222.6	237.4	235.1	216.5	231.9	238.3
	142	244.1	228.9	221.7	236.9	235	217	230.7	239.4
	143	243.3	229.1	222	234.4	234.3	219.3	232	239.2
	144	242.5	231.7	223	233.4	233.6	219.6	235.1	236.3
	145	243.1	231	223.4	237.6	233.2	218.3	234.4	234.2
	146	242.1	230.2	224.1	238.8	233.5	218.2	234	235.5
	147	242.5	232.2	224.9	238.3	233.5	218.5	234.7	238.8
	148	242.2	235.1	223.7	241.5	233.8	219.9	234.9	239.9
	149	243.4	238.7	223.6	242.1	235.3	220.5	236	238.9
	150	242.7	238.8	225.6	243.8	236.7	220.6	238.3	240.3
	151	241.6	237.7	225.1	243.6	238.5	221.4	239.5	239
	152	241.5	237.1	223.3	242.6	233.5	223.1	239.9	239.4
	153	240.6	236.9	222.9	240.3	233.9	222.8	237.9	240.9
	154	240.5	237	221.8	241.8	228.6	226.8	237.3	239.7
	155	240.1	237.9	221.5	243.2	230	228.7	237.2	238.9
	156	239.7	238.5	222.1	241.6	228.4	226.8	237.7	240.3
	157	239.8	239	222.5	242.1	228.8	225.7	238.2	240.1
	158	240.2	239.2	222.5	242.4	230.9	227.7	240.1	240.2
	159	239.6	240.1	222.4	241.7	235.9	229.5	239.5	241.1
	160	239.7	240.6	221.7	241.9	238.9	228.2	240.6	243.1
	161	240.1	241.8	222	242.7	239.3	232.1	240	241.2
	162	241.2	242.1	223.3	241.7	241.7	234.2	243.4	240.4
	163	242	242.9	224.2	241.8	243.2	231.7	242.6	240.2
	164	243.1	242.2	225.4	241.9	244	230.8	243.2	240
	165	244.4	243.1	226.4	241.5	240	228.6	242.7	240.2
	166	247.2	240.4	226.2	241.9	240.7	227.5	243	240.8
	167	245.8	238	227.4	244.3	242.9	227.5	241.5	241.6
	168	245	240.1	227.4	242.1	241.5	226.7	236.8	243.5
	169	241.9	244.7	228.4	242	240.7	227.3	236.4	243.6
	170	240.6	245.6	226.6	242.1	243.5	229	235.8	242.1
	171	240.3	244.9	228.9	241.8	241.8	229.9	235.3	243.8
	172	238.1	244	228.5	242.5	242.9	230.2	232.5	242
	173	239.7	245.5	226	242.1	242	234.9	232.1	241.5
	174	240.6	244.2	226.4	242.5	244.4	234.7	233.2	239.8
	175	244.7	243.4	227.1	242.6	247.4	234.9	234.4	243
	176	240.8	243.2	227.7	244.3	248.4	232.2	233.4	241.1
	177	238.9	243.4	227.2	245.5	248	230.8	232.6	239.9
	178	237.3	242.6	229.7	244.1	247.3	231.6	235.3	240.5
	179	239.5	242.5	229.3	243.4	246.3	232.3	235.1	241.1
	180	243.2	242.6	232.7	242.7	247.9	233.6	232.3	241.7
	181	243.8	242.9	235.3	242.4	249.2	234.6	232.3	243
	182	243.5	243.1	234.7	241.8	249.7	235.4	233.2	246.2
	183	244.7	243.3	235.4	242.2	246.8	231	233	245.7
	184	247.8	242.9	235.2	242.6	245.3	231.4	233.4	246.4
	185	245.5	243	235.4	242.5	248.1	231.4	231.3	244.9
	186	244.3	243.8	236.1	242.3	248.5	230.6	231.1	244.8
	187	247.8	247.5	232.8	242.1	249	229.9	232.9	246.4
	188	246.5	249.1	232.9	242.1	246.4	231.6	232	244.1
	189	244.7	248.6	236.8	241.4	246	233.8	232.2	243.2
	190	243.9	244.8	237.1	241.7	245.1	236.7	232.5	243.7
	191	243.2	244.7	238.1	241.7	247.8	239.2	232.6	243.4
	192	243.7	247.1	242.1	241.5	250	237.9	232.4	247
	193	243.7	247	241.1	241.6	247.9	238	232.4	245.4
	194	244.5	246.1	241.1	241.6	249.3	239.1	231.7	248.1
	195	244.3	246.9	240.5	241.7	249.9	238.2	230.3	249.4
	196	245.4	246.8	240	241.2	247	239.8	230.1	245.7
	197	246.3	246.7	238.2	241.6	249	243.2	230.5	246.7
	198	247.3	247.8	238.6	241.5	249.6	241.4	231.6	247.4
	199	248.2	249.3	239	241.5	250.2	243.1	231.3	244.2
	200	248.9	249.8	240	241.8	249.7	241.3	231	245.2
	201	246.9	250.6	239.8	242	243.1	239	231.9	247.7
	202	245.9	248.9	239.6	242	240.7	239.1	229.4	246.8
	203	245.7	246.4	239.3	242.4	240.1	238.2	229.5	245.1
	204	245.3	246.1	239.2	244.8	240.4	237.9	229.8	246.7
	205	246.6	246	239.9	245.6	241.9	238.7	231	246.4
	206	244.3	245.6	239.5	245.1	245.2	239.1	228.7	247.2
	207	243.6	245.6	239.6	246	247.3	240.1	232	245.8
	208	243	245.9	239.3	245.2	245.2	242.4	230.4	246.6
	209	247.6	246.1	240.1	244.6	247.1	242.3	229.3	247
	210	248.9	247.5	240.6	246.2	248.5	240.2	228.4	246.2
	211	246.2	249.1	240.3	248.2	245.7	242	228.8	246.3
	212	246.4	248	241	249.4	243.6	237.7	230.4	246
	213	245.8	248.7	241.4	249.1	241.3	236.9	228.9	247.7
	214	245.4	246.5	240.8	248.9	243.2	234.8	231.7	248
	215	244.8	246.6	240.5	247.1	246.7	235	235.9	248.4
	216	244.2	250.5	240.6	246.3	246.3	233.6	231.6	245.4
	217	243.9	248.7	240.4	246.7	246.3	234.2	229.7	246.7
	218	245.6	245	240.5	245.9	243.2	236.6	230.2	242.1
	219	246.3	245.6	240.4	246.8	243.1	235.5	233	239.8
	220	245.4	246.9	240.2	246.8	242.4	234.7	232.3	239.7
	221	245.6	246.7	240.4	245.3	242.2	233.7	231	242.6
	222	247.3	247.5	240.4	244.8	242.3	231.8	228	242.1
	223	248.4	246.5	241.1	244.4	244	233.9	227.9	241.7
	224	250.4	245.5	240.9	243.5	240.9	231.5	228	242.1
	225	248.3	245.3	242.2	243.7	242.5	230.8	227.7	243.7
	226	246.6	242.8	242	243.9	240.3	231.7	228.3	242.7
	227	248.5	243.6	241.3	244	244.3	232.1	227.2	241.6
	228	246.2	245.3	241	243	247.7	230.7	228	241.3
	229	246.6	247.6	241.2	243.3	245.1	229.3	227.1	241.2
	230	246.2	248.2	241.4	243.7	240.9	229.7	227.7	241.2
	231	247.2	247.8	241.7	244.4	240.4	228.9	226.7	241.9
	232	246.8	246.2	244.1	246.6	241.5	229	229	244
	233	245.9	245.1	244.1	248.3	241.9	229	232	247.1
	234	246.1	244.9	244.6	246.5	242.4	230.3	228.4	245.7
	235	245.5	244.3	247.3	244.9	243.4	228.5	228	245.9
	236	245.3	243.9	246.6	244	242.8	229.7	228.1	246.5
	237	244.4	243.9	246.7	243.4	241.5	228.9	230.5	244.2
	238	244.9	244.3	245.7	243.4	240.5	226.5	229.4	242.6
	239	244.6	244.4	246.6	243.5	239.8	226.3	227.2	242.5
	240	245.7	244.4	246.9	243.3	240.1	225.9	227.9	242.1
	241	246.8	244.1	248	243	241.1	226.6	228.4	241.2
	242	249.3	243.7	247	242.9	241.1	226.6	227.5	240.8
	243	250.9	244.1	246.9	242.9	239.9	229.9	230.3	241.3
	244	247.7	244.8	247	242.9	240.6	225.1	229.4	242.2
	245	246.6	246.1	246.5	242.4	243.5	225.6	228.9	244.2
	246	246	246.8	248.5	243.3	246.7	225.3	229.6	244.9
	247	245.7	245.2	250.4	243.1	246.7	225.8	230.9	244.4
	248	244.8	245.1	250.6	242.7	246.9	228	231.2	243.8
	249	244.2	245.5	251.8	243	248.3	225.2	231.9	244.4
	250	242.5	245.2	250.9	247.4	249.4	225.3	231.3	244.9
	251	242.6	246.1	251	249.1	247.5	225.2	228.7	245.6
	252	243.3	249.2	249.4	247.9	244.3	223.9	229	246.2
	253	244.1	249.9	247	247	242.6	223.6	228.7	248.7
	254	244.1	249.6	245.6	244.1	243.3	223.5	230.6	248.2
	255	245.1	249.2	245	246.8	243.7	224.7	227.8	248.2
	256	246.1	248.4	244.5	243.6	246	225.4	227.5	251.7
	257	244.2	248.6	244.3	242.4	245.3	226.1	230.5	253.1
	258	247	249.7	244.4	241.5	246.4	226.7	232.5	253.8
	259	243.2	245.8	244.3	241.5	246.6	227.3	229.8	252.7
	260	244.8	244.7	243.9	240.4	243.1	226.5	226.5	251.2
	261	246.5	245.6	244.4	241.1	242	227.2	226.4	247.6
	262	246.8	248.3	244.3	240.7	242.9	226.3	229.3	248.3
	263	247.4	248.1	244.6	240	241.3	226.8	227	246.7
	264	243.7	246.9	244.6	240.2	242.5	228.2	226	248.4
	265	245.3	248.2	242.3	240.1	245.3	226.1	228	248.8
	266	245	246.6	242.5	240.3	241.7	226	229.1	251.3
	267	246.4	246.5	241.8	240.6	239.8	225.7	230.5	248.6
	268	247.1	245.6	241.6	241.4	240.8	226.1	229.3	245.8
	269	246.9	244.5	245.6	242.2	241.9	225.3	230.3	247.5
	270	245.8	246.7	246.5	247	239	229.8	230.3	248.2
	271	246.4	244.9	244.5	248.1	239.9	227.2	230.6	246.4
	272	246.6	247.5	243.9	249.4	243.2	228	231.4	247.9
	273	242.9	246.9	245.7	249.3	239.6	226.5	229.9	247.5
	274	242.7	247.8	243.2	250.5	242	225	227.8	249.7
	275	242.7	249.2	242.7	250.3	241.6	226.2	229.2	249.5
	276	240.7	249.2	243.7	250.8	238.2	226.2	229.8	251.3
	277	240.8	249.8	246.3	248.2	236.7	226.5	230.4	250.9
	278	245.3	247.9	247.8	246	236.6	228.4	233.5	251.8
	279	242.7	249.7	250.6	246.6	235.1	228	235.6	251.7
	280	241.2	250.1	250	248.6	233	228.2	231.3	251.1
	281	241.3	249.5	250.2	245.2	233.5	227.1	231.9	248.7
	282	243.6	247.6	250	243.4	234.2	227	233.6	248.4
	283	243.5	245.9	249.8	242.7	235.3	225.4	231.4	244.5
	284	243.3	245	249.2	242.2	235.4	227.6	230.6	244
	285	247	243.7	247.9	243.2	234	232.5	229.8	243.1
	286	245.1	244.4	246.7	247.2	232.2	231.9	230.2	242
	287	249.1	245.5	247.6	249.5	231.5	231	230.8	241.5
	288	246.2	247.9	249	249.4	233.4	232.1	231.8	240.9
	289	244	249.4	249.1	248.6	233.2	234.8	236	240.6
	290	246.7	250.3	247.5	249.3	231.4	238.4	237.7	240.8
	291	246.5	250	246.5	249.6	232.3	239.4	236.4	241.2
	292	244.2	248.9	248.2	251.1	231.1	241.4	233.2	238.5
	293	243.8	247	247.8	252.3	230.4	241.4	235	239.7
	294	246.8	248.8	247.6	250.9	229.5	237.1	233.2	240.6
	295	249.2	250.6	249.2	250.1	228.6	235	231.2	241
	296	246.7	250	248.7	251.6	227.2	238.5	230.6	239.4
	297	245.2	246.5	246.3	248.2	229.3	239	232.4	238.6
	298	242.5	244.9	245.6	248.8	231.5	237	233	239
	299	242.4	244.3	246.1	249.2	232	235	236.9	239.1
	300	238.2	240.9	240.2	246.4	225	231	227	234.8
